# Supplementary material for: Misprediction of Structural Disorder in Halophiles
Source: Molecules. 2019 Jan 29;24(3):479. doi: 10.3390/molecules24030479 (PMC6384707; doi:10.3390/molecules24030479)
Supplement: Supplementary file 1 [file molecules-24-00479-s001.zip]

Archive with 3 entries (2 files):
- Supplementary_Information/
- Supplementary_Information/Supplementary_figures.pdf
- Supplementary_Information/Supplementary_tables.xlsx
