# Supplementary material for: Misprediction of Structural Disorder in Halophiles
Source: Molecules. 2019 Jan 29;24(3):479. doi: 10.3390/molecules24030479 (PMC6384707; doi:10.3390/molecules24030479)
Supplement: Supplementary file 1 [file molecules-24-00479-s001.zip › Supplementary_Information/Supplementary_tables.xlsx]

## Sheet: Table S1
Supplementary Table S1: Calculated data and lifestyle classifications for bacterial proteomes.
Taxon ID	Lifestyle	Lifestyle group	Number of proteins	Avg. length of proteins	IUPred: Avg. fraction of disordered residues in proteins	FoldIndex: Avg. fraction of disordered residues in proteins	VSL2: Avg. fraction of disordered residues in proteins	Number of annotated enzymes	Avg. length of enzymes	IUPred: Avg. fraction of disordered residues in enzymes	FoldIndex: Avg. fraction of disordered residues in enzymes	VSL2: Avg. fraction of disordered residues in enzymes	Species name and strain	Optimal growth temperature in C° (where found)	Optimal growth pH (where found)
305	ME	MESO	4778	330	0.109	0.141	0.261	1335	390.8	0.058	0.09	0.174	Ralstonia solanacearum (Pseudomonas solanacearum)
394	ME	MESO	6221	310	0.084	0.148	0.239	1033	395	0.054	0.107	0.179	Rhizobium sp (strain NGR234).
573	ME	MESO	4974	298	0.058	0.152	0.201	222	317.9	0.043	0.132	0.163	Klebsiella pneumoniae
632	ME	MESO	5329	306	0.063	0.167	0.221	893	391.2	0.037	0.12	0.152	Yersinia pestis
882	ME	MESO	3514	306	0.104	0.161	0.27	509	398.3	0.05	0.1	0.172	Desulfovibrio vulgaris (strain Hildenborough / ATCC 29579 / NCIMB 8303)	25-40
883	ME	MESO	3170	349	0.12	0.143	0.277	481	433.8	0.071	0.097	0.193	Desulfovibrio vulgaris (strain Miyazaki F / DSM 19637)
1140	ME	MESO	2641	304	0.067	0.156	0.231	591	392.3	0.038	0.109	0.161	Synechococcus elongatus (strain PCC 7942) (Anacystis nidulans R2)
1392	ME	MESO	6571	261	0.047	0.233	0.23	884	379.1	0.032	0.173	0.176	Bacillus anthracis
1773	ME	MESO	5180	323	0.144	0.151	0.302	1079	406.2	0.07	0.093	0.191	Mycobacterium tuberculosis	37
28072	ME	MESO	5333	335	0.069	0.184	0.221	444	378.8	0.039	0.119	0.157	Nostoc sp (strain ATCC 29411 / PCC 7524).
29390	ME	MESO	2043	314	0.051	0.231	0.222	638	398.7	0.033	0.187	0.17	Streptococcus gordonii (strain Challis / ATCC 35105 / CH1 / DL1 / V288)	37
31964	ME	MESO	3023	314	0.161	0.158	0.321	415	416.7	0.099	0.106	0.23	Clavibacter michiganensis subsp sepedonicus (strain ATCC 33113 / JCM 9667)	25-28
32049	ME	MESO	3091	311	0.072	0.191	0.217	383	370.5	0.045	0.14	0.159	Synechococcus sp (strain ATCC 27264 / PCC 7002 / PR-6)	38
32051	ME	MESO	2438	289	0.105	0.176	0.293	571	383.7	0.072	0.12	0.228	Synechococcus sp (strain WH7803)
36870	ME	MESO	617	329	0.022	0.258	0.218	227	372.3	0.003	0.202	0.153	Wigglesworthia glossinidia brevipalpis
41431	ME	MESO	4299	308	0.064	0.219	0.229	573	410.5	0.037	0.148	0.16	Cyanothece sp (strain PCC 8801)
41514	ME	MESO	4485	296	0.06	0.173	0.209	601	373.3	0.036	0.128	0.15	Salmonella arizonae (strain ATCC BAA-731 / CDC346-86 / RSK2980)
43989	ME	MESO	5212	298	0.073	0.248	0.251	417	381.6	0.04	0.165	0.17	Cyanothece sp (strain ATCC 51142)
56780	ME	MESO	3115	296	0.062	0.208	0.244	739	405.2	0.028	0.13	0.161	Syntrophus aciditrophicus (strain SB)	35
59374	ME	MESO	3764	374	0.051	0.223	0.224	565	429.7	0.037	0.164	0.172	Fibrobacter succinogenes (strain ATCC 19169 / S85)	37
59748	ME	MESO	598	284	0.074	0.363	0.3	93	434.3	0.011	0.2	0.17	Phytoplasma australiense
59919	ME	MESO	1928	256	0.044	0.258	0.273	517	382.1	0.021	0.183	0.194	Prochlorococcus marinus subsp pastoris (strain CCMP1986 / MED4)
59920	ME	MESO	2136	249	0.065	0.248	0.287	479	388.6	0.032	0.166	0.206	Prochlorococcus marinus (strain NATL2A)
62928	ME	MESO	3974	333	0.077	0.12	0.234	1188	388.7	0.046	0.092	0.174	Azoarcus sp (strain BH72)	26
62977	ME	MESO	3261	317	0.049	0.176	0.195	938	389.3	0.032	0.135	0.149	Acinetobacter sp (strain ADP1)	37
63186	ME	MESO	4676	353	0.044	0.254	0.219	1491	421	0.032	0.232	0.177	Zobellia galactanivorans (strain DSM 12802 / CIP 106680 / NCIMB 13871 / Dsij)	35
63737	ME	MESO	6516	349	0.066	0.187	0.226	1435	469.5	0.037	0.121	0.155	Nostoc punctiforme (strain ATCC 29133 / PCC 73102)
64471	ME	MESO	2868	261	0.097	0.18	0.291	688	377.7	0.066	0.129	0.224	Synechococcus sp (strain CC9311)
65093	ME	MESO	3665	319	0.095	0.269	0.261	632	400.8	0.059	0.181	0.188	Halothece sp (strain PCC 7418) (Synechococcus sp. (strain PCC 7418)).
65393	ME	MESO	5601	310	0.07	0.23	0.239	614	420.4	0.042	0.162	0.172	Cyanothece sp (strain PCC 7424)
66692	ME	MESO	4065	300	0.064	0.225	0.22	927	370	0.048	0.162	0.179	Bacillus clausii (strain KSM-K16)	40	7-10.5
71421	ME	MESO	1707	309	0.043	0.192	0.196	709	380.7	0.026	0.155	0.15	Haemophilus influenzae (strain ATCC 51907 / DSM 11121 / KW20 / Rd)	35-37
74109	ME	MESO	5054	319	0.047	0.181	0.204	563	379.2	0.037	0.142	0.159	Photobacterium profundum (Photobacterium sp (strain SS9))	15
74547	ME	MESO	2811	242	0.104	0.197	0.305	557	382.9	0.054	0.112	0.202	Prochlorococcus marinus (strain MIT 9313)
75379	AC	ACIDO	3115	324	0.092	0.122	0.248	508	399.6	0.054	0.095	0.176	Thiomonas intermedia (strain K12)
76114	ME	MESO	4215	309	0.118	0.186	0.285	655	398.3	0.044	0.097	0.162	Aromatoleum aromaticum (strain EbN1)	26
78245	ME	MESO	4948	326	0.098	0.125	0.255	636	397.7	0.063	0.085	0.194	Xanthobacter autotrophicus (strain ATCC BAA-1158 / Py2)
83333	ME	MESO	4304	315	0.056	0.167	0.202	1584	385.3	0.038	0.134	0.154	Escherichia coli (strain K12)	37
83558	ME	MESO	1525	329	0.056	0.195	0.263	218	402.5	0.016	0.112	0.165	Chlamydia pneumoniae
84588	ME	MESO	2492	290	0.109	0.199	0.298	622	383.6	0.067	0.124	0.224	Synechococcus sp (strain WH8102)
85643	ME	MESO	3900	341	0.077	0.126	0.241	618	400.3	0.048	0.094	0.174	Thauera sp (strain MZ1T)	30	7.2
85962	ME	MESO	1552	317	0.054	0.233	0.254	369	360.1	0.016	0.137	0.175	Helicobacter pylori (strain ATCC 700392 / 26695)	37
93059	ME	MESO	1842	272	0.06	0.21	0.261	629	370.5	0.031	0.147	0.192	Prochlorococcus marinus (strain MIT 9211)
93061	ME	MESO	2880	276	0.065	0.282	0.243	613	378.9	0.047	0.237	0.193	Staphylococcus aureus (strain NCTC 8325)	30-37
96561	ME	MESO	3235	354	0.053	0.162	0.194	446	422	0.039	0.105	0.158	Desulfococcus oleovorans (strain DSM 6200 / Hxd3)
99287	ME	MESO	4522	313	0.06	0.165	0.201	1296	388.3	0.037	0.126	0.151	Salmonella typhimurium (strain LT2 / SGSC1412 / ATCC 700720)
100226	ME	MESO	8013	327	0.195	0.184	0.353	579	391.1	0.116	0.136	0.251	Streptomyces coelicolor (strain ATCC BAA-471 / A3(2) / M145)	25-35
101510	ME	MESO	8999	317	0.16	0.174	0.299	1830	461	0.087	0.106	0.203	Rhodococcus sp (strain RHA1)	30
103690	ME	MESO	5991	322	0.067	0.19	0.225	493	375.8	0.04	0.126	0.159	Nostoc sp (strain PCC 7120 / UTEX 2576)
106370	ME	MESO	4408	341	0.187	0.165	0.338	693	422.8	0.113	0.092	0.247	Frankia sp (strain CcI3)
107806	ME	MESO	572	329	0.027	0.231	0.197	331	392.5	0.005	0.18	0.139	Buchnera aphidicola subsp Acyrthosiphon pisum (strain APS)
110662	ME	MESO	2621	273	0.11	0.201	0.299	461	385.9	0.07	0.125	0.224	Synechococcus sp (strain CC9605)
111780	ME	MESO	4704	316	0.062	0.212	0.228	869	426.9	0.031	0.133	0.151	Stanieria cyanosphaera (strain ATCC 29371 / PCC 7437)
114615	ME	MESO	6556	316	0.102	0.135	0.256	1650	389.1	0.056	0.092	0.177	Bradyrhizobium sp (strain ORS278)
122586	ME	MESO	2000	291	0.078	0.219	0.24	543	386.5	0.043	0.139	0.165	Neisseria meningitidis serogroup B (strain MC58)	37
123214	TH	THERMO	2041	304	0.024	0.24	0.225	536	366	0.014	0.186	0.173	Persephonella marina (strain DSM 14350 / EX-H1)	73
134676	ME	MESO	7839	328	0.139	0.137	0.294	2490	426.4	0.103	0.096	0.233	Actinoplanes sp (strain ATCC 31044 / CBS 674.73 / SE50/110)
137722	ME	MESO	5440	354	0.113	0.136	0.273	733	410	0.067	0.093	0.187	Azospirillum sp (strain B510)	34-37
138119	ME	MESO	4934	318	0.046	0.177	0.202	401	388.1	0.033	0.137	0.162	Desulfitobacterium hafniense (strain Y51)
156889	ME	MESO	3579	369	0.09	0.19	0.248	617	431.9	0.056	0.124	0.174	Magnetococcus sp (strain MC-1)
158189	TH	THERMO	2989	333	0.027	0.134	0.173	574	414.1	0.019	0.108	0.15	Sphaerochaeta globosa (strain ATCC BAA-1886 / DSM 22777 / Buddy)	65
158190	TH	THERMO	3129	339	0.027	0.13	0.173	243	378.5	0.023	0.132	0.162	Sphaerochaeta pleomorpha (strain ATCC BAA-1885 / DSM 22778 / Grapes)	65
159087	ME	MESO	4138	329	0.069	0.134	0.224	717	394.9	0.037	0.103	0.158	Dechloromonas aromatica (strain RCB)
160488	ME	MESO	5305	333	0.072	0.151	0.23	581	376.3	0.041	0.109	0.168	Pseudomonas putida (strain KT2440)
160492	ME	MESO	2772	268	0.102	0.172	0.257	395	374.8	0.043	0.105	0.151	Xylella fastidiosa (strain 9a5c)	26-28
163164	ME	MESO	1155	286	0.061	0.242	0.271	245	394.1	0.016	0.128	0.159	Wolbachia pipientis wMel
164546	ME	MESO	5809	322	0.098	0.13	0.249	1588	407.4	0.062	0.093	0.181	Cupriavidus taiwanensis (strain R1 / LMG 19424)
167539	ME	MESO	1746	271	0.063	0.218	0.269	353	382.4	0.03	0.149	0.196	Prochlorococcus marinus (strain SARG / CCMP1375 / SS120)
167879	PS	PSYCHRO	4857	309	0.044	0.175	0.22	806	403.8	0.037	0.144	0.169	Colwellia psychrerythraea (strain 34H / ATCC BAA-681)	8
169963	ME	MESO	2832	306	0.049	0.215	0.218	430	365.8	0.034	0.165	0.176	Listeria monocytogenes serovar 1/2a (strain ATCC BAA-679 / EGD-e)	30-37
171101	ME	MESO	1875	289	0.045	0.236	0.219	527	404.9	0.033	0.18	0.169	Streptococcus pneumoniae (strain ATCC BAA-255 / R6)
176279	ME	MESO	2488	287	0.068	0.3	0.252	610	378.4	0.05	0.258	0.202	Staphylococcus epidermidis (strain ATCC 35984 / RP62A)	30-37
176299	ME	MESO	5037	308	0.077	0.144	0.23	466	374.1	0.057	0.116	0.187	Agrobacterium tumefaciens (strain C58 / ATCC 33970)
177416	ME	MESO	1523	310	0.033	0.197	0.195	571	383.4	0.016	0.162	0.148	Francisella tularensis subsp tularensis (strain SCHU S4 / Schu 4)
177437	ME	MESO	4830	337	0.049	0.169	0.2	1210	422.4	0.032	0.122	0.156	Desulfobacterium autotrophicum (strain ATCC 43914 / DSM 3382 / HRM2)	20-30
177439	PS	PSYCHRO	3221	321	0.043	0.168	0.211	322	379.7	0.026	0.117	0.161	Desulfotalea psychrophila (strain LSv54 / DSM 12343)	10
182217	ME	MESO	1718	332	0.053	0.238	0.256	306	356.1	0.013	0.134	0.178	Helicobacter cetorum (strain ATCC BAA-429 / MIT 00-7128)
183190	ME	MESO	1918	318	0.078	0.154	0.221	384	374.3	0.042	0.104	0.15	Xylella fastidiosa (strain Temecula1 / ATCC 700964)
187272	ME	MESO	2854	344	0.126	0.23	0.287	668	401.3	0.09	0.183	0.228	Alkalilimnicola ehrlichei (strain MLHE-1)
187303	ME	MESO	4002	300	0.103	0.175	0.289	552	392	0.052	0.1	0.197	Methylocystis sp (strain SC2).
189518	ME	MESO	3417	314	0.041	0.235	0.251	318	368.6	0.024	0.164	0.205	Leptospira interrogans serogroup Icterohaemorrhagiae serovar Lai (strain 56601)	28-30
189918	ME	MESO	5868	323	0.132	0.151	0.27	788	424.9	0.09	0.113	0.208	Mycobacterium sp (strain KMS)
190304	ME	MESO	2044	313	0.025	0.257	0.222	642	366.1	0.012	0.209	0.183	Fusobacterium nucleatum subsp nucleatum (strain ATCC 25586 / CIP 101130 / JCM 8532 / LMG 13131)	37
190485	ME	MESO	3838	337	0.109	0.154	0.268	469	375.6	0.061	0.109	0.192	Xanthomonas campestris pv campestris (strain ATCC 33913 / NCPPB 528 / LMG 568)	25-30
190486	ME	MESO	4022	336	0.115	0.163	0.277	463	371.6	0.061	0.109	0.193	Xanthomonas axonopodis pv citri (strain 306)	25-30
190650	ME	MESO	3714	324	0.112	0.144	0.277	416	368.4	0.06	0.094	0.196	Caulobacter crescentus (strain ATCC 19089 / CB15)	35
192222	ME	MESO	1614	313	0.032	0.198	0.219	507	367.9	0.008	0.144	0.16	Campylobacter jejuni subsp jejuni serotype O:2 (strain NCTC 11168)
194439	TH	THERMO	2249	281	0.071	0.184	0.255	498	388.3	0.037	0.125	0.174	Chlorobium tepidum (strain ATCC 49652 / DSM 12025 / TLS)	48
195102	ME	MESO	2646	314	0.032	0.248	0.234	345	384.9	0.018	0.198	0.19	Clostridium perfringens (strain 13 / Type A)	37
195253	ME	MESO	3522	295	0.069	0.161	0.221	493	378.9	0.036	0.092	0.139	Synechococcus sp (strain ATCC 27167 / PCC 6312)
196162	ME	MESO	4861	326	0.131	0.148	0.28	803	413.8	0.086	0.107	0.212	Nocardioides sp (strain BAA-499 / JS614)	30
196164	ME	MESO	2935	326	0.15	0.196	0.277	619	418.7	0.102	0.149	0.203	Corynebacterium efficiens (strain DSM 44549 / YS-314 / AJ 12310 / JCM 11189 / NBRC 100395)	30-45
196627	ME	MESO	3906	311	0.111	0.185	0.255	920	412	0.082	0.146	0.198	Corynebacterium glutamicum (strain ATCC 13032 / DSM 20300 / JCM 1318 / LMG 3730 / NCIMB 10025)	30-40
197221	TH	THERMO	2431	313	0.062	0.151	0.205	366	377.2	0.032	0.094	0.139	Thermosynechococcus elongatus (strain BP-1)	55
198628	ME	MESO	4518	312	0.067	0.162	0.219	1547	393.2	0.043	0.129	0.163	Dickeya dadantii (strain 3937)	27-30
198804	ME	MESO	562	327	0.024	0.246	0.209	323	387.6	0.005	0.199	0.156	Buchnera aphidicola subsp Schizaphis graminum (strain Sg)
199310	ME	MESO	5327	293	0.061	0.176	0.217	1263	386.4	0.038	0.135	0.154	Escherichia coli O6:H1 (strain CFT073 / ATCC 700928 / UPEC)
203119	TH	THERMO	3082	332	0.036	0.23	0.213	432	400	0.019	0.162	0.163	Clostridium thermocellum (strain ATCC 27405 / DSM 1237)	60
203120	ME	MESO	1987	303	0.06	0.214	0.217	395	380.4	0.04	0.18	0.165	Leuconostoc mesenteroides subsp mesenteroides (strain ATCC 8293 / NCDO 523)	20-30
203122	ME	MESO	3988	364	0.063	0.179	0.213	690	403.9	0.045	0.14	0.171	Saccharophagus degradans (strain 2-40 / ATCC 43961 / DSM 17024)	4-37
203123	ME	MESO	1676	289	0.054	0.228	0.233	326	381	0.034	0.194	0.185	Oenococcus oeni (strain ATCC BAA-331 / PSU-1)	17-25
203124	ME	MESO	4323	351	0.06	0.237	0.235	631	417.8	0.033	0.148	0.163	Trichodesmium erythraeum (strain IMS101)
203267	ME	MESO	804	327	0.061	0.145	0.215	301	409.3	0.031	0.112	0.161	Tropheryma whipplei (strain Twist) (Whipple's bacillus)	37
203275	ME	MESO	2974	329	0.053	0.247	0.221	465	411.3	0.028	0.176	0.153	Tannerella forsythia (strain ATCC 43037 / JCM 10827 / FDC 338)	37
203907	ME	MESO	580	335	0.018	0.155	0.14	338	384.6	0.004	0.107	0.099	Blochmannia floridanus	30
204536	TH	THERMO	1703	300	0.021	0.208	0.216	494	357.6	0.011	0.154	0.16	Sulfurihydrogenibium azorense (strain Az-Fu1 / DSM 15241 / OCM 825)
204669	ME	MESO	4755	352	0.092	0.177	0.247	745	429.6	0.059	0.144	0.187	Koribacter versatilis (strain Ellin345)
204773	ME	MESO	3270	306	0.074	0.144	0.226	833	390.5	0.041	0.097	0.157	Herminiimonas arsenicoxydans
205920	ME	MESO	1099	282	0.044	0.162	0.204	267	375.6	0.008	0.094	0.123	Ehrlichia chaffeensis (strain Arkansas)
205922	ME	MESO	5664	336	0.069	0.148	0.222	951	399.3	0.041	0.107	0.165	Pseudomonas fluorescens (strain Pf0-1)
206672	ME	MESO	1725	370	0.134	0.218	0.274	252	406.7	0.093	0.171	0.214	Bifidobacterium longum (strain NCC 2705)
207559	ME	MESO	3207	332	0.074	0.16	0.23	645	409.6	0.044	0.105	0.164	Desulfovibrio desulfuricans (strain G20)	37
208596	ME	MESO	2459	304	0.055	0.231	0.223	727	375	0.036	0.189	0.182	Carnobacterium sp (strain 17-4)
208964	ME	MESO	5551	334	0.069	0.153	0.244	800	377.9	0.043	0.118	0.185	Pseudomonas aeruginosa (strain ATCC 15692 / PAO1 / 1C / PRS 101 / LMG 12228)	25-30
210007	ME	MESO	1949	297	0.04	0.218	0.21	460	386.5	0.029	0.171	0.161	Streptococcus mutans serotype c (strain ATCC 700610 / UA159)
211110	ME	MESO	1994	308	0.049	0.231	0.217	301	376.4	0.032	0.187	0.171	Streptococcus agalactiae serotype III (strain NEM316)	37
211586	ME	MESO	3936	330	0.05	0.155	0.205	1094	415.7	0.031	0.114	0.151	Shewanella oneidensis (strain MR-1)
212042	ME	MESO	1312	264	0.055	0.134	0.248	265	372	0.012	0.086	0.142	Anaplasma phagocytophilum (strain HZ)	37
212717	ME	MESO	2341	336	0.023	0.238	0.216	611	391.3	0.014	0.198	0.185	Clostridium tetani (strain Massachusetts / E88)
213810	ME	MESO	2110	314	0.06	0.2	0.22	477	385.3	0.028	0.12	0.152	Ruminococcus champanellensis (strain DSM 18848 / JCM 17042 / 18P13)	40
216432	ME	MESO	2694	336	0.05	0.254	0.22	254	380	0.035	0.214	0.189	Croceibacter atlanticus (strain ATCC BAA-628 / HTCC2559 / KCTC 12090)
216591	ME	MESO	6869	323	0.082	0.118	0.227	838	395	0.054	0.098	0.166	Burkholderia cepacia (strain J2315 / LMG 16656)
216594	ME	MESO	5410	367	0.127	0.132	0.271	432	396.1	0.083	0.099	0.204	Mycobacterium marinum (strain ATCC BAA-535 / M)	32
216595	ME	MESO	6314	327	0.067	0.137	0.216	857	391.6	0.039	0.101	0.158	Pseudomonas fluorescens (strain SBW25)
216596	ME	MESO	7037	313	0.079	0.14	0.227	968	393.8	0.05	0.1	0.17	Rhizobium leguminosarum bv viciae (strain 3841).
216895	ME	MESO	4384	331	0.051	0.183	0.211	1045	401.4	0.035	0.145	0.162	Vibrio vulnificus (strain CMCP6)	20-30
218491	ME	MESO	4433	324	0.063	0.165	0.212	1064	399.1	0.041	0.134	0.16	Erwinia carotovora subsp atroseptica (strain SCRI 1043 / ATCC BAA-672)
218495	ME	MESO	1748	304	0.042	0.211	0.213	439	377.9	0.026	0.172	0.167	Streptococcus uberis (strain ATCC BAA-854 / 0140J)	37
220664	ME	MESO	6064	338	0.067	0.139	0.226	1287	399	0.043	0.108	0.17	Pseudomonas fluorescens (strain Pf-5 / ATCC BAA-477)
220668	ME	MESO	3079	303	0.061	0.188	0.196	991	371.7	0.043	0.153	0.152	Lactobacillus plantarum (strain ATCC BAA-793 / NCIMB 8826 / WCFS1)
221109	AL	ALKALI	3484	292	0.069	0.274	0.235	780	374	0.051	0.228	0.199	Oceanobacillus iheyensis (strain DSM 14371 / JCM 11309 / KCTC 3954 / HTE831)	30
221988	ME	MESO	1946	286	0.047	0.202	0.216	401	377.2	0.026	0.148	0.149	Mannheimia succiniciproducens (strain MBEL55E)
222523	ME	MESO	5699	262	0.047	0.227	0.232	781	379	0.031	0.174	0.176	Bacillus cereus (strain ATCC 10987)
222891	ME	MESO	932	268	0.049	0.156	0.23	234	373.4	0.012	0.093	0.142	Neorickettsia sennetsu (strain Miyayama)
223283	ME	MESO	5423	330	0.079	0.153	0.234	576	373.6	0.046	0.11	0.171	Pseudomonas syringae pv tomato (strain DC3000)
223926	ME	MESO	4812	309	0.055	0.199	0.227	574	381.2	0.042	0.164	0.176	Vibrio parahaemolyticus serotype O3:K6 (strain RIMD 2210633)	20-30
224308	ME	MESO	4199	293	0.066	0.254	0.255	1436	381.2	0.045	0.207	0.204	Bacillus subtilis (strain 168)	25-35
224324	HY	HYPERTHERMO	1553	315	0.02	0.226	0.215	395	358.7	0.015	0.187	0.19	Aquifex aeolicus (strain VF5)	96
224326	ME	MESO	1287	296	0.038	0.278	0.267	200	398.4	0.004	0.166	0.169	Borrelia burgdorferi (strain ATCC 35210 / B31 / CIP 102532 / DSM 4680)
224911	ME	MESO	8030	317	0.101	0.149	0.259	586	384.1	0.062	0.11	0.191	Bradyrhizobium japonicum (strain USDA 110)	25-30
224915	ME	MESO	507	329	0.023	0.212	0.172	285	394.6	0.005	0.157	0.114	Buchnera aphidicola subsp Baizongia pistaciae (strain Bp)
225849	ME	MESO	4870	309	0.05	0.168	0.229	821	402.9	0.035	0.13	0.163	Shewanella piezotolerans (strain WP3 / JCM 13877)	15-20
225937	ME	MESO	4357	316	0.098	0.214	0.26	705	379.6	0.073	0.181	0.204	Marinobacter adhaerens (strain HP15)	34-38
226185	ME	MESO	3235	295	0.064	0.253	0.24	358	373.1	0.044	0.183	0.182	Enterococcus faecalis (strain ATCC 700802 / V583)	37
226186	ME	MESO	4778	390	0.037	0.23	0.19	345	377.6	0.024	0.162	0.152	Bacteroides thetaiotaomicron (strain ATCC 29148 / DSM 2079 / NCTC 10582 / E50 / VPI-5482)
227377	ME	MESO	1812	283	0.066	0.218	0.239	588	370.6	0.027	0.15	0.151	Coxiella burnetii (strain RSA 493 / Nine Mile phase I)	37
227882	ME	MESO	7646	341	0.179	0.181	0.334	495	385.5	0.103	0.124	0.232	Streptomyces avermitilis (strain ATCC 31267 / DSM 46492 / JCM 5070 / NCIMB 12804 / NRRL 8165 / MA-4680)	25-35
227941	ME	MESO	1004	349	0.059	0.191	0.249	189	398.8	0.017	0.121	0.167	Chlamydophila caviae (strain GPIC)	37
228400	ME	MESO	1970	332	0.045	0.207	0.2	507	391.2	0.02	0.147	0.14	Haemophilus somnus (strain 2336)	35-37
228405	ME	MESO	3487	318	0.099	0.148	0.259	690	395.5	0.066	0.112	0.201	Hyphomonas neptunium (strain ATCC 15444)
228410	ME	MESO	2357	328	0.062	0.173	0.209	632	395.2	0.037	0.117	0.147	Nitrosomonas europaea (strain ATCC 19718 / NBRC 14298)
232721	ME	MESO	4030	321	0.105	0.138	0.261	712	404.5	0.059	0.09	0.178	Acidovorax sp (strain JS42)
233412	ME	MESO	1694	280	0.045	0.188	0.207	351	363.2	0.02	0.118	0.134	Haemophilus ducreyi (strain 35000HP / ATCC 700724)
234267	AC	ACIDO	7730	384	0.081	0.147	0.229	841	416.7	0.048	0.111	0.171	Solibacter usitatus (strain Ellin6076)	30
234621	ME	MESO	6230	324	0.113	0.137	0.259	1382	413.4	0.084	0.102	0.207	Rhodococcus erythropolis (strain PR4 / NBRC 100887)
234826	ME	MESO	913	365	0.059	0.14	0.224	302	382.4	0.017	0.081	0.148	Anaplasma marginale (strain St Maries)
234831	ME	MESO	3656	316	0.049	0.182	0.215	709	393.4	0.036	0.147	0.162	Pseudoalteromonas sp (strain SM9913)	15
235279	ME	MESO	1870	298	0.035	0.193	0.215	409	368.1	0.014	0.113	0.146	Helicobacter hepaticus (strain ATCC 51449 / 3B1)
235909	TH	THERMO	3506	286	0.065	0.218	0.227	736	376.8	0.035	0.143	0.158	Geobacillus kaustophilus (strain HTA426)	60
240015	AC	ACIDO	3350	352	0.108	0.176	0.271	638	425.3	0.062	0.123	0.199	Acidobacterium capsulatum (strain ATCC 51196 / DSM 11244 / JCM 7670)	30
240292	ME	MESO	5596	339	0.066	0.185	0.219	1356	463.9	0.036	0.115	0.152	Anabaena variabilis (strain ATCC 29413 / PCC 7937)
242231	ME	MESO	1961	283	0.083	0.229	0.25	474	383.7	0.041	0.128	0.164	Neisseria gonorrhoeae (strain ATCC 700825 / FA 1090)
242619	ME	MESO	1862	339	0.054	0.218	0.22	237	381.6	0.028	0.148	0.16	Porphyromonas gingivalis (strain ATCC BAA-308 / W83)	37
243090	ME	MESO	7000	312	0.185	0.298	0.383	975	464.3	0.11	0.208	0.244	Rhodopirellula baltica (strain SH1)	28
243159	TH,AC	THERMO,ACIDO	3108	283	0.078	0.156	0.237	583	395.1	0.041	0.102	0.16	Acidithiobacillus ferrooxidans (strain ATCC 23270 / DSM 14882 / NCIB 8455)	45-50	2
243164	ME	MESO	1496	277	0.048	0.156	0.218	298	373.2	0.029	0.094	0.167	Dehalococcoides ethenogenes (strain 195)	35
243230	RA	RADIO	3078	307	0.138	0.165	0.297	381	378.5	0.101	0.14	0.228	Deinococcus radiodurans (strain ATCC 13939 / DSM 20539 / JCM 16871 / LMG 4051 / NBRC 15346 / NCIMB 9279 / R1 / VKM B-1422) 30-37
243231	ME	MESO	3397	336	0.062	0.148	0.229	394	369.6	0.03	0.092	0.158	Geobacter sulfurreducens (strain ATCC 51573 / DSM 12127 / PCA)	30
243233	TH	THERMO	2916	332	0.095	0.172	0.25	652	386.2	0.039	0.107	0.167	Methylococcus capsulatus (strain ATCC 33009 / NCIMB 11132 / Bath)	45
243265	ME	MESO	4547	328	0.054	0.191	0.21	589	365.5	0.032	0.14	0.152	Photorhabdus luminescens subsp laumondii (strain TT01)
243272	ME	MESO	630	383	0.062	0.302	0.271	91	396.1	0.013	0.192	0.167	Mycoplasma arthritidis (strain 158L3-1)
243273	ME	MESO	483	366	0.048	0.237	0.217	180	404.9	0.006	0.154	0.136	Mycoplasma genitalium (strain ATCC 33530 / G-37 / NCTC 10195)
243274	HY	HYPERTHERMO	1851	315	0.026	0.198	0.207	574	378.6	0.015	0.17	0.173	Thermotoga maritima (strain ATCC 43589 / MSB8 / DSM 3109 / JCM 10099)	80
243275	ME	MESO	2750	314	0.034	0.221	0.23	295	405.4	0.019	0.165	0.199	Treponema denticola (strain ATCC 35405 / CIP 103919 / DSM 14222)	30-42	6.5-8
243276	ME	MESO	1027	340	0.059	0.159	0.227	182	421.2	0.024	0.1	0.15	Treponema pallidum (strain Nichols)
243277	ME	MESO	3781	305	0.051	0.169	0.219	613	378.3	0.034	0.13	0.158	Vibrio cholerae serotype O1 (strain ATCC 39315 / El Tor Inaba N16961)	20-30
243365	ME	MESO	4383	317	0.078	0.147	0.257	1067	387.2	0.04	0.105	0.179	Chromobacterium violaceum (strain ATCC 12472 / DSM 30191 / JCM 1249 / NBRC 12614 / NCIMB 9131 / NCTC 9757)	25
246194	HY	HYPERTHERMO	2605	275	0.028	0.168	0.199	522	369.9	0.013	0.107	0.146	Carboxydothermus hydrogenoformans (strain Z-2901 / DSM 6008)	78
246195	ME	MESO	1273	327	0.05	0.185	0.194	408	388.7	0.024	0.13	0.132	Dichelobacter nodosus (strain VCS1703A)	37
246196	ME	MESO	8503	313	0.139	0.153	0.274	2186	392.9	0.083	0.103	0.2	Mycobacterium smegmatis (strain ATCC 700084 / mc(2)155)
246197	ME	MESO	7215	379	0.156	0.176	0.339	782	435.7	0.098	0.122	0.249	Myxococcus xanthus (strain DK 1622)	20-30
246198	ME	MESO	2249	321	0.051	0.264	0.224	396	407.5	0.03	0.196	0.163	Prevotella intermedia (strain 17)
246200	ME	MESO	4232	323	0.077	0.131	0.221	729	386.6	0.062	0.106	0.185	Ruegeria pomeroyi (strain ATCC 700808 / DSM 15171 / DSS-3) (Silicibacter pomeroyi)
247156	ME	MESO	5920	318	0.141	0.153	0.291	410	391.1	0.09	0.102	0.219	Nocardia farcinica (strain IFM 10152)
251221	ME	MESO	4316	313	0.087	0.159	0.242	393	364.8	0.04	0.092	0.158	Gloeobacter violaceus (strain PCC 7421)
254945	ME	MESO	948	345	0.05	0.176	0.208	238	384.7	0.007	0.094	0.122	Ehrlichia ruminantium (strain Welgevonden)
257309	ME	MESO	2257	321	0.111	0.178	0.253	399	408.2	0.077	0.128	0.19	Corynebacterium diphtheriae (strain ATCC 700971 / NCTC 13129 / Biotype gravis)
257313	ME	MESO	3205	325	0.074	0.114	0.221	630	393.3	0.054	0.099	0.18	Bordetella pertussis (strain Tohama I / ATCC BAA-589 / NCTC 13251)
257314	ME	MESO	1806	325	0.063	0.281	0.239	224	378.6	0.053	0.281	0.219	Lactobacillus johnsonii (strain CNCM I-12250 / La1 / NCC 533)
258594	ME	MESO	4774	329	0.097	0.131	0.248	921	393.5	0.059	0.096	0.18	Rhodopseudomonas palustris (strain ATCC BAA-98 / CGA009)	25-35
259536	PS,RA	PSYCHRO,RADIO	2098	336	0.082	0.204	0.233	618	415.1	0.055	0.151	0.179	Psychrobacter arcticus (strain DSM 17307 / 273-4)	-2.5
261292	ME	MESO	3254	313	0.064	0.185	0.225	368	387.3	0.029	0.109	0.15	Nitrosomonas sp (strain Is79A3)
262316	ME	MESO	4227	336	0.133	0.145	0.274	427	389	0.09	0.109	0.219	Mycobacterium paratuberculosis (strain ATCC BAA-968 / K-10)	37
262543	PS	PSYCHRO	2992	294	0.055	0.207	0.212	513	391.3	0.042	0.174	0.176	Exiguobacterium sibiricum (strain DSM 17290 / JCM 13490 / 255-15)
262719	ME	MESO	670	391	0.042	0.275	0.225	184	397.2	0.007	0.175	0.152	Mycoplasma hyopneumoniae (strain J / ATCC 25934 / NCTC 10110)
262723	ME	MESO	679	349	0.052	0.271	0.257	193	385.6	0.011	0.218	0.198	Mycoplasma synoviae (strain 53)
262768	ME	MESO	621	270	0.072	0.355	0.295	86	437.8	0.016	0.187	0.16	Onion yellows phytoplasma (strain OY-M)
263358	ME	MESO	5944	328	0.145	0.145	0.289	417	406	0.094	0.101	0.215	Verrucosispora maris (strain AB-18-032)
264198	ME	MESO	6403	328	0.089	0.12	0.233	1131	400.9	0.057	0.094	0.174	Cupriavidus pinatubonensis (strain JMP134 / LMG 1197)
264199	ME	MESO	1562	290	0.049	0.222	0.222	283	374.9	0.035	0.191	0.174	Streptococcus thermophilus (strain ATCC BAA-250 / LMG 18311)
264201	ME	MESO	1974	325	0.047	0.216	0.224	226	386.5	0.024	0.131	0.152	Protochlamydia amoebophila (strain UWE25)
264203	ME	MESO	1775	337	0.087	0.182	0.246	438	394.1	0.056	0.144	0.19	Zymomonas mobilis (strain ATCC 31821 / ZM4 / CP4)	25-30
264462	ME	MESO	3438	326	0.071	0.204	0.257	757	390.8	0.038	0.164	0.19	Bdellovibrio bacteriovorus (strain ATCC 15356 / DSM 50701 / NCIB 9529 / HD100)	28-30
264731	ME	MESO	2760	386	0.044	0.243	0.19	521	402.5	0.03	0.192	0.155	Prevotella ruminicola (strain ATCC 19189 / JCM 8958 / 23)
264732	TH	THERMO	2434	307	0.048	0.137	0.191	569	379.6	0.03	0.085	0.145	Moorella thermoacetica (strain ATCC 39073)	58
265072	ME	MESO	2596	325	0.066	0.152	0.215	610	393.3	0.037	0.109	0.158	Methylobacillus flagellatus (strain KT / ATCC 51484 / DSM 6875)	30-42
265311	ME	MESO	683	359	0.033	0.252	0.228	120	412.5	0.013	0.217	0.189	Mesoplasma florum (strain ATCC 33453 / NBRC 100688 / NCTC 11704 / L1)	20-40
266117	TH,RA	THERMO,RADIO	3115	314	0.106	0.202	0.347	674	397	0.082	0.157	0.307	Rubrobacter xylanophilus (strain DSM 9941 / NBRC 16129)	60
266264	ME	MESO	5877	311	0.102	0.144	0.256	1421	399	0.062	0.099	0.18	Ralstonia metallidurans (strain CH34 / ATCC 43123 / DSM 2839)
266265	ME	MESO	8514	321	0.09	0.136	0.24	1790	405.2	0.052	0.094	0.167	Burkholderia xenovorans (strain LB400)
266779	ME	MESO	4513	321	0.09	0.159	0.243	668	413.1	0.062	0.119	0.19	Mesorhizobium sp (strain BNC1)
266834	ME	MESO	6131	309	0.084	0.146	0.237	1506	390.3	0.054	0.108	0.178	Rhizobium meliloti (strain 1021) (Ensifer meliloti) (Sinorhizobium meliloti)
266835	ME	MESO	7241	300	0.089	0.146	0.244	526	371	0.051	0.1	0.178	Rhizobium loti (strain MAFF303099) (Mesorhizobium loti)
266940	RA	RADIO	4642	319	0.185	0.149	0.357	515	421.7	0.125	0.106	0.267	Kineococcus radiotolerans (strain ATCC BAA-149 / DSM 14245 / SRS30216)	32	5-9
267608	ME	MESO	4993	332	0.101	0.134	0.254	1246	387.3	0.056	0.086	0.172	Ralstonia solanacearum (strain GMI1000) (Pseudomonas solanacearum)
267747	ME	MESO	2287	332	0.137	0.166	0.269	560	407.9	0.094	0.133	0.206	Propionibacterium acnes (strain KPA171202 / DSM 16379)
267748	ME	MESO	603	368	0.036	0.258	0.254	213	401.2	0.01	0.213	0.192	Mycoplasma mobile (strain ATCC 43663 / 163K / NCTC 11711)
269482	ME	MESO	7358	313	0.099	0.149	0.257	1047	414.3	0.051	0.091	0.167	Burkholderia vietnamiensis (strain G4 / LMG 22486)
269483	ME	MESO	7671	327	0.085	0.122	0.229	2042	399.7	0.052	0.085	0.165	Burkholderia sp (strain 383) (Burkholderia cepacia (strain ATCC 17760 / NCIB 9086 / R18194))
269484	ME	MESO	918	341	0.042	0.174	0.204	317	379.6	0.008	0.091	0.121	Ehrlichia canis (strain Jake)
269796	ME	MESO	3810	337	0.092	0.11	0.25	1098	415	0.057	0.071	0.186	Rhodospirillum rubrum (strain ATCC 11170 / NCIB 8255)	25-30
269798	ME	MESO	3498	348	0.031	0.172	0.187	767	486.2	0.02	0.131	0.158	Cytophaga hutchinsonii (strain ATCC 33406 / NCIMB 9469)	30
269799	ME	MESO	3484	339	0.062	0.153	0.226	396	378.9	0.029	0.098	0.158	Geobacter metallireducens (strain GS-15 / ATCC 53774 / DSM 7210)	30
269800	TH	THERMO	3075	333	0.15	0.185	0.296	585	419.5	0.096	0.128	0.222	Thermobifida fusca (strain YX)	50-55	4-10
271848	ME	MESO	5544	346	0.108	0.15	0.268	740	395.5	0.058	0.102	0.185	Burkholderia thailandensis (strain E264 / ATCC 700388 / DSM 13276 / CIP 106301)
272123	ME	MESO	5730	322	0.062	0.203	0.23	896	444	0.034	0.115	0.149	Anabaena cylindrica (strain ATCC 27899 / PCC 7122)
272558	AL	ALKALI	3994	292	0.066	0.247	0.233	620	370.5	0.047	0.18	0.188	Bacillus halodurans (strain ATCC BAA-125 / DSM 18197 / FERM 7344 / JCM 9153 / C-125)	25-35	9.5
272559	ME	MESO	4222	363	0.037	0.219	0.191	492	397.7	0.023	0.158	0.15	Bacteroides fragilis (strain ATCC 25285 / NCTC 9343)	37
272560	ME	MESO	5635	348	0.092	0.129	0.248	773	400.1	0.052	0.095	0.174	Burkholderia pseudomallei (strain K96243)
272561	ME	MESO	895	349	0.058	0.169	0.241	208	405.5	0.015	0.103	0.161	Chlamydia trachomatis (strain D/UW-3/Cx)
272562	ME	MESO	3756	304	0.028	0.24	0.23	420	371.1	0.019	0.193	0.188	Clostridium acetobutylicum (strain ATCC 824 / DSM 792 / JCM 1419 / LMG 5710 / VKM B-1787)
272563	ME	MESO	3689	306	0.029	0.228	0.22	932	385.5	0.016	0.171	0.18	Clostridium difficile (strain 630)	37
272568	ME	MESO	5481	322	0.128	0.151	0.283	593	397.5	0.071	0.09	0.199	Gluconacetobacter diazotrophicus (strain ATCC 49037 / DSM 5601 / PAl5)	30
272620	ME	MESO	4960	314	0.057	0.148	0.197	653	368.8	0.038	0.121	0.153	Klebsiella pneumoniae subsp pneumoniae (strain ATCC 700721 / MGH 78578)
272621	ME	MESO	1787	314	0.066	0.293	0.243	479	385	0.049	0.266	0.208	Lactobacillus acidophilus (strain ATCC 700396 / NCK56 / N2 / NCFM)
272623	ME	MESO	2222	295	0.046	0.232	0.23	522	386.7	0.033	0.181	0.181	Lactococcus lactis subsp lactis (strain IL1403)	40
272624	ME	MESO	2867	341	0.042	0.184	0.196	669	390.6	0.022	0.129	0.146	Legionella pneumophila subsp pneumophila (strain Philadelphia 1 / ATCC 33152 / DSM 7513)
272630	ME	MESO	6036	295	0.151	0.164	0.334	1013	401.8	0.08	0.096	0.217	Methylobacterium extorquens (strain ATCC 14718 / DSM 1338 / AM1)
272631	ME	MESO	1601	336	0.099	0.132	0.236	429	412.6	0.057	0.085	0.169	Mycobacterium leprae (strain TN)	37
272632	ME	MESO	820	313	0.041	0.294	0.244	229	391.7	0.009	0.202	0.154	Mycoplasma mycoides subsp mycoides SC (strain PG1)
272633	ME	MESO	1028	387	0.058	0.286	0.282	136	399.5	0.011	0.223	0.195	Mycoplasma penetrans (strain HF-2)
272634	ME	MESO	687	349	0.086	0.284	0.267	198	402.9	0.012	0.155	0.136	Mycoplasma pneumoniae (strain ATCC 29342 / M129)
272635	ME	MESO	778	371	0.054	0.318	0.276	198	407.5	0.014	0.244	0.204	Mycoplasma pulmonis (strain UAB CTIP)	37
272843	ME	MESO	2012	331	0.038	0.168	0.177	482	374.7	0.022	0.127	0.14	Pasteurella multocida (strain Pm70)	37
272942	ME	MESO	3611	319	0.08	0.109	0.242	1259	398.3	0.051	0.074	0.183	Rhodobacter capsulatus (strain ATCC BAA-309 / NBRC 16581 / SB1003)	25-35
272943	ME	MESO	4156	315	0.099	0.131	0.274	852	395	0.062	0.094	0.204	Rhodobacter sphaeroides (strain ATCC 17023 / 24.1 / NCIB 8253 / DSM 158)	25-35
272944	ME	MESO	1368	247	0.04	0.21	0.232	528	323	0.017	0.14	0.163	Rickettsia conorii (strain ATCC VR-613 / Malish 7)
272947	ME	MESO	834	335	0.03	0.172	0.186	247	384.7	0.009	0.121	0.132	Rickettsia prowazekii (strain Madrid E)
273068	HY	HYPERTHERMO	2545	299	0.021	0.184	0.204	352	374.7	0.012	0.139	0.167	Thermoanaerobacter tengcongensis (strain DSM 15242 / JCM 11007 / NBRC 100824 / MB4)	75
273119	ME	MESO	611	373	0.036	0.276	0.211	122	399.5	0.008	0.182	0.13	Ureaplasma parvum serovar 3 (strain ATCC 700970)
273121	ME	MESO	1964	323	0.034	0.168	0.235	399	369.2	0.018	0.129	0.188	Wolinella succinogenes (strain ATCC 29543 / DSM 1740 / LMG 7466 / NCTC 11488 / FDC 602W)
278197	ME	MESO	1742	305	0.067	0.259	0.233	348	381.4	0.048	0.218	0.182	Pediococcus pentosaceus (strain ATCC 25745 / 183-1w)	30	4.5-8
279010	ME	MESO	4401	285	0.068	0.259	0.262	1235	379.7	0.048	0.208	0.21	Bacillus licheniformis (strain DSM 13 / ATCC 14580)
279238	ME	MESO	3906	328	0.089	0.137	0.244	687	402.6	0.06	0.099	0.186	Novosphingobium aromaticivorans (strain DSM 12444)
279808	ME	MESO	2542	285	0.072	0.302	0.253	445	375.5	0.053	0.26	0.206	Staphylococcus haemolyticus (strain JCSC1435)	30-37
281090	ME	MESO	1910	296	0.125	0.141	0.286	271	392.6	0.069	0.094	0.204	Leifsonia xyli subsp xyli (strain CTCB07)	20-25
283166	ME	MESO	1465	315	0.064	0.205	0.227	277	376.6	0.029	0.127	0.152	Bartonella henselae (strain ATCC 49882 / Houston 1)	37
283942	HA	HALO	2600	331	0.08	0.246	0.246	388	373.3	0.06	0.208	0.205	Idiomarina loihiensis (strain ATCC BAA-735 / DSM 15497 / L2-TR)	4-46
288000	ME	MESO	7347	316	0.098	0.135	0.251	1766	399.3	0.054	0.09	0.175	Bradyrhizobium sp (strain BTAi1 / ATCC BAA-1182)
288705	ME	MESO	3415	272	0.1	0.131	0.266	984	342.8	0.079	0.107	0.223	Renibacterium salmoninarum (strain ATCC 33209 / DSM 20767 / JCM 11484 / NBRC 15589 / NCIMB 2235)	15
289376	TH	THERMO	1968	307	0.023	0.178	0.206	498	369.7	0.009	0.128	0.15	Thermodesulfovibrio yellowstonii (strain ATCC 51303 / DSM 11347 / YP87)	65
290315	ME	MESO	2411	325	0.056	0.174	0.224	464	414.4	0.033	0.123	0.168	Chlorobium limicola (strain DSM 245 / NBRC 103803)
290317	ME	MESO	2565	330	0.051	0.179	0.222	527	405.1	0.028	0.117	0.162	Chlorobium phaeobacteroides (strain DSM 266)
290318	ME	MESO	1744	340	0.066	0.164	0.237	492	399.6	0.043	0.122	0.187	Prosthecochloris vibrioformis (strain DSM 265)
290338	ME	MESO	4996	287	0.066	0.173	0.224	633	372.6	0.038	0.128	0.151	Citrobacter koseri (strain ATCC BAA-895 / CDC 4225-83 / SGSC4696)
290339	ME	MESO	4412	302	0.068	0.173	0.219	585	371.8	0.04	0.135	0.157	Cronobacter sakazakii (strain ATCC BAA-894)	37
290340	ME	MESO	4445	331	0.132	0.145	0.272	618	410.8	0.085	0.111	0.201	Arthrobacter aurescens (strain TC1)	30
290397	ME	MESO	4325	349	0.128	0.135	0.358	763	417.4	0.078	0.094	0.266	Anaeromyxobacter dehalogenans (strain 2CP-C)	30
290398	HA	HALO	3290	333	0.102	0.195	0.25	803	398.3	0.077	0.163	0.205	Chromohalobacter salexigens (strain DSM 3043 / ATCC BAA-138 / NCIMB 13768)	37
290399	ME	MESO	4429	334	0.133	0.137	0.272	749	419	0.09	0.103	0.208	Arthrobacter sp (strain FB24)
290400	ME	MESO	4258	310	0.086	0.13	0.22	657	388.3	0.069	0.108	0.184	Jannaschia sp (strain CCS1)	30
290402	ME	MESO	4950	315	0.033	0.23	0.223	669	398.5	0.014	0.175	0.168	Clostridium beijerinckii (strain ATCC 51743 / NCIMB 8052)
290512	ME	MESO	2303	322	0.061	0.193	0.23	459	409.2	0.039	0.142	0.179	Prosthecochloris aestuarii (strain DSM 271 / SK 413)	30
290633	AC	ACIDO	2618	328	0.122	0.165	0.276	706	391.9	0.08	0.119	0.209	Gluconobacter oxydans (strain 621H) (Gluconobacter suboxydans)	25-30
291272	ME	MESO	610	331	0.022	0.156	0.145	238	375.8	0.007	0.112	0.108	Blochmannia pennsylvanicus (strain BPEN)
291331	ME	MESO	4157	320	0.133	0.208	0.307	406	383.5	0.064	0.114	0.196	Xanthomonas oryzae pv oryzae (strain KACC10331 / KXO85)
292414	ME	MESO	3832	316	0.089	0.157	0.24	613	389.8	0.069	0.124	0.192	Ruegeria sp (strain TM1040) (Silicibacter sp.).
292415	ME	MESO	2816	316	0.081	0.141	0.24	523	385.5	0.043	0.095	0.166	Thiobacillus denitrificans (strain ATCC 25259)	28-32
292459	TH	THERMO	3297	308	0.092	0.146	0.251	353	383.9	0.052	0.106	0.178	Symbiobacterium thermophilum (strain T / IAM 14863)	60
292563	ME	MESO	2803	319	0.061	0.229	0.221	566	398.4	0.034	0.161	0.16	Cyanobacterium stanieri (strain ATCC 29140 / PCC 7202)
292564	ME	MESO	3224	303	0.112	0.14	0.31	343	385.2	0.074	0.088	0.24	Cyanobium gracile (strain ATCC 27147 / PCC 6307)
292805	ME	MESO	804	299	0.051	0.23	0.246	181	386.4	0.014	0.13	0.158	Wolbachia sp subsp. Brugia malayi (strain TRS)
293613	ME	MESO	1051	262	0.043	0.202	0.234	228	358.8	0.012	0.133	0.152	Rickettsia canadensis (strain McKiel)
293614	ME	MESO	1244	249	0.049	0.207	0.242	216	361.5	0.018	0.131	0.16	Rickettsia akari (strain Hartford)
293826	HA,AL	HALO,ALKALI	4435	296	0.042	0.226	0.221	586	407.2	0.028	0.161	0.173	Alkaliphilus metalliredigens (strain QYMF)
296591	ME	MESO	5420	315	0.079	0.118	0.228	925	411.3	0.052	0.083	0.17	Polaromonas sp (strain JS666 / ATCC BAA-500)	20
298653	ME	MESO	7080	348	0.19	0.163	0.338	636	449.2	0.127	0.114	0.263	Frankia sp (strain EAN1pec)
298654	ME	MESO	7032	356	0.155	0.124	0.307	577	443.2	0.112	0.091	0.244	Frankia sp (strain EuI1c)
300267	ME	MESO	3839	283	0.058	0.191	0.216	634	362.6	0.034	0.128	0.152	Shigella dysenteriae serotype 1 (strain Sd197)	37
300852	HY	HYPERTHERMO	2212	298	0.057	0.138	0.28	343	371.5	0.039	0.116	0.223	Thermus thermophilus (strain HB8 / ATCC 27634 / DSM 579)	85
301447	ME	MESO	2203	286	0.052	0.227	0.231	630	365.5	0.028	0.163	0.161	Streptococcus pyogenes serotype M1	35
306263	ME	MESO	1545	316	0.029	0.217	0.219	418	368.7	0.009	0.141	0.161	Campylobacter lari (strain RM2100 / D67 / ATCC BAA-1060)
306537	ME	MESO	2059	347	0.18	0.244	0.312	489	416.1	0.13	0.18	0.247	Corynebacterium jeikeium (strain K411)
309798	TH	THERMO	1475	297	0.034	0.143	0.194	413	357.4	0.017	0.104	0.147	Coprothermobacter proteolyticus (strain ATCC 35245 / DSM 5265 / BT)	63
309801	TH	THERMO	2827	303	0.107	0.151	0.274	544	397	0.046	0.095	0.171	Thermomicrobium roseum (strain ATCC 27502 / DSM 5159 / P-2)	70
309807	HA	HALO	2766	359	0.227	0.319	0.367	517	407.2	0.185	0.291	0.3	Salinibacter ruber (strain DSM 13855 / M31)	37-47
311402	ME	MESO	4835	331	0.082	0.143	0.228	389	378.8	0.058	0.108	0.177	Agrobacterium vitis (strain S4 / ATCC BAA-846)
311403	ME	MESO	6223	313	0.069	0.129	0.216	416	374.4	0.057	0.114	0.181	Agrobacterium radiobacter (strain K84 / ATCC BAA-868)
312153	ME	MESO	2070	321	0.057	0.14	0.207	562	394.2	0.043	0.112	0.17	Polynucleobacter necessarius subsp asymbioticus (strain DSM 18221 / CIP 109841 / QLW-P1DMWA-1)
312309	ME	MESO	3805	324	0.049	0.195	0.219	1190	389.6	0.033	0.165	0.172	Vibrio fischeri (strain ATCC 700601 / ES114)	20-28
313595	PS	PSYCHRO	3445	331	0.036	0.264	0.23	270	370.2	0.031	0.216	0.2	Psychroflexus torquis (strain ATCC 700755 / ACAM 623)
313596	ME	MESO	3200	335	0.069	0.243	0.231	272	382.1	0.048	0.197	0.192	Robiginitalea biformata (strain ATCC BAA-864 / HTCC2501 / KCTC 12146)	30
313603	ME	MESO	3411	343	0.037	0.242	0.209	281	374.1	0.025	0.203	0.175	Maribacter sp (strain HTCC2170 / KCCM 42371)
314225	ME	MESO	2991	310	0.126	0.202	0.285	325	364.9	0.096	0.162	0.226	Erythrobacter litoralis (strain HTCC2594)
314260	ME	MESO	2683	324	0.116	0.179	0.279	305	359	0.08	0.126	0.215	Parvularcula bermudensis (strain ATCC BAA-594 / HTCC2503 / KCTC 12087)
314275	ME	MESO	3710	317	0.065	0.199	0.236	427	381.9	0.048	0.158	0.18	Alteromonas macleodii (strain DSM 17117 / Deep ecotype)
314315	ME	MESO	1867	290	0.065	0.197	0.213	486	368.5	0.044	0.167	0.162	Lactobacillus sakei subsp sakei (strain 23K)
315456	ME	MESO	1425	295	0.045	0.224	0.229	324	374	0.014	0.13	0.154	Rickettsia felis (strain ATCC VR-1525 / URRWXCal2)
315730	PS	PSYCHRO	5597	281	0.05	0.232	0.228	709	382.6	0.033	0.177	0.18	Bacillus weihenstephanensis (strain KBAB4)
315749	ME	MESO	3812	281	0.053	0.244	0.233	615	377.8	0.029	0.17	0.172	Bacillus cereus subsp cytotoxis (strain NVH 391-98)
315750	ME	MESO	3669	290	0.064	0.247	0.25	909	374.5	0.046	0.202	0.203	Bacillus pumilus (strain SAFR-032)
316055	ME	MESO	4819	323	0.101	0.143	0.262	804	417	0.061	0.099	0.186	Rhodopseudomonas palustris (strain BisA53)	25-30
316056	ME	MESO	4824	321	0.101	0.136	0.258	854	421.8	0.056	0.092	0.179	Rhodopseudomonas palustris (strain BisB18)	25-30
316057	ME	MESO	4362	322	0.102	0.139	0.255	804	410.5	0.063	0.099	0.187	Rhodopseudomonas palustris (strain BisB5)	25-30
316058	ME	MESO	4648	331	0.097	0.131	0.249	848	424.8	0.062	0.098	0.186	Rhodopseudomonas palustris (strain HaA2)
316067	ME	MESO	3749	339	0.052	0.156	0.221	558	409.2	0.027	0.102	0.155	Geobacter sp (strain FRC-32)
316273	ME	MESO	4555	335	0.117	0.163	0.283	830	402.6	0.068	0.111	0.193	Xanthomonas campestris pv vesicatoria (strain 85-10).
316274	ME	MESO	5229	374	0.063	0.125	0.186	560	417.9	0.041	0.101	0.15	Herpetosiphon aurantiacus (strain ATCC 23779 / DSM 785)	30
316275	PS	PSYCHRO	3448	316	0.046	0.19	0.211	791	398.7	0.036	0.15	0.169	Aliivibrio salmonicida (strain LFI1238)
316278	ME	MESO	2440	275	0.106	0.178	0.312	568	381.6	0.069	0.117	0.243	Synechococcus sp (strain RCC307)
316279	ME	MESO	2290	288	0.098	0.189	0.274	525	388.5	0.065	0.124	0.211	Synechococcus sp (strain CC9902)
317025	ME	MESO	2184	330	0.066	0.21	0.228	563	392.3	0.047	0.173	0.18	Thiomicrospira crunogena (strain XCL-2)	28-32
317655	ME	MESO	3168	318	0.093	0.138	0.253	605	394.3	0.059	0.095	0.185	Sphingopyxis alaskensis (strain DSM 13593 / LMG 18877 / RB2256) (Sphingomonas alaskensis)
318161	ME	MESO	3713	341	0.049	0.152	0.208	722	399.3	0.03	0.107	0.151	Shewanella denitrificans (strain OS217 / ATCC BAA-1090 / DSM 15013)	20-25
318167	ME	MESO	3970	337	0.047	0.154	0.199	786	409.8	0.032	0.117	0.148	Shewanella frigidimarina (strain NCIMB 400)	20-22
318586	ME	MESO	4999	311	0.099	0.144	0.252	859	396.1	0.072	0.101	0.197	Paracoccus denitrificans (strain Pd 1222)	25-30
319224	ME	MESO	3922	334	0.047	0.15	0.199	748	410.1	0.031	0.112	0.148	Shewanella putrefaciens (strain CN-32 / ATCC BAA-453)
319225	ME	MESO	2069	336	0.066	0.16	0.237	534	407.2	0.044	0.119	0.185	Pelodictyon luteolum (strain DSM 273) (Chlorobium luteolum (strain DSM 273))	25
319795	RA,TH	THERMO,RADIO	2992	318	0.12	0.143	0.268	528	405.3	0.083	0.108	0.21	Deinococcus geothermalis (strain DSM 11300)	47
320388	ME	MESO	4970	295	0.17	0.218	0.35	838	401.9	0.061	0.103	0.185	Burkholderia mallei (strain SAVP1)
321332	TH	THERMO	2831	303	0.093	0.175	0.264	589	395.6	0.053	0.114	0.179	Synechococcus sp (strain JA-2-3B'a(2-13))
321967	ME	MESO	2688	288	0.07	0.191	0.215	416	384	0.047	0.143	0.158	Lactobacillus casei (strain ATCC 334)
322098	ME	MESO	636	248	0.066	0.367	0.301	127	443.8	0.016	0.188	0.16	Aster yellows witches'-broom phytoplasma (strain AYWB)
322710	ME	MESO	4951	304	0.101	0.184	0.282	530	369.6	0.041	0.106	0.177	Azotobacter vinelandii (strain DJ / ATCC BAA-1303)
323097	ME	MESO	4231	306	0.12	0.186	0.28	666	416.8	0.064	0.11	0.188	Nitrobacter hamburgensis (strain X14 / DSM 10229)
323098	ME	MESO	2974	310	0.119	0.187	0.28	815	403.2	0.067	0.117	0.196	Nitrobacter winogradskyi (strain Nb-255 / ATCC 25391)
323261	ME	MESO	2977	330	0.07	0.202	0.226	858	410.2	0.042	0.136	0.163	Nitrosococcus oceani (strain ATCC 19707 / NCIMB 11848)
323848	ME	MESO	2722	330	0.085	0.183	0.242	611	409.6	0.043	0.119	0.168	Nitrosospira multiformis (strain ATCC 25196 / NCIMB 11849)
323850	ME	MESO	3838	340	0.057	0.171	0.218	757	409.6	0.041	0.135	0.167	Shewanella loihica (strain ATCC BAA-1088 / PV-4)	18
324057	ME	MESO	6160	339	0.055	0.181	0.205	687	409.1	0.044	0.158	0.175	Paenibacillus sp (strain JDR-2)
324602	TH	THERMO	3816	365	0.06	0.109	0.181	569	434.8	0.041	0.086	0.142	Chloroflexus aurantiacus (strain ATCC 29366 / DSM 635 / J-10-fl)	52-60
324831	ME	MESO	1686	322	0.063	0.284	0.244	290	388.4	0.05	0.271	0.213	Lactobacillus gasseri (strain ATCC 33323 / DSM 20243)	25-35
324925	ME	MESO	2666	318	0.044	0.174	0.217	454	410.6	0.029	0.116	0.165	Pelodictyon phaeoclathratiforme (strain DSM 5477 / BU-1)	15-25
325240	PS	PSYCHRO	4197	331	0.051	0.152	0.207	762	410.4	0.034	0.114	0.152	Shewanella baltica (strain OS155 / ATCC BAA-1091)	4
326297	ME	MESO	3619	346	0.054	0.146	0.208	748	412	0.035	0.112	0.159	Shewanella amazonensis (strain ATCC BAA-1098 / SB2B)	37
326298	ME	MESO	2080	324	0.029	0.191	0.219	491	383.4	0.013	0.134	0.163	Sulfurimonas denitrificans (strain ATCC 33889 / DSM 1251)	26
326423	ME	MESO	3688	311	0.067	0.24	0.25	780	370.6	0.048	0.192	0.206	Bacillus amyloliquefaciens (strain FZB42)
326424	ME	MESO	6581	322	0.222	0.174	0.379	1386	448.7	0.125	0.086	0.265	Frankia alni (strain ACN14a)
326426	ME	MESO	1817	366	0.122	0.205	0.258	574	440.2	0.089	0.175	0.203	Bifidobacterium breve (strain NCIMB 8807 / UCC2003)
326442	PS	PSYCHRO	3433	320	0.047	0.17	0.206	946	394.5	0.032	0.13	0.156	Pseudoalteromonas haloplanktis (strain TAC 125)
329726	ME	MESO	7922	275	0.088	0.212	0.264	383	372.2	0.051	0.137	0.173	Acaryochloris marina (strain MBIC 11017)
331113	ME	MESO	2512	316	0.061	0.233	0.251	499	385.5	0.027	0.172	0.187	Simkania negevensis (strain ATCC VR-1471 / Z)
331635	ME	MESO	986	342	0.057	0.175	0.251	293	401.6	0.017	0.108	0.164	Chlamydophila pecorum (strain ATCC VR-628 / E58)
331678	ME	MESO	2421	306	0.063	0.214	0.244	451	403.4	0.038	0.155	0.186	Chlorobium phaeobacteroides (strain BS1)
334380	ME	MESO	1631	265	0.045	0.254	0.236	135	392.9	0.01	0.102	0.128	Orientia tsutsugamushi (strain Ikeda) (Rickettsia tsutsugamushi)
334390	ME	MESO	1801	304	0.072	0.228	0.218	269	377.3	0.057	0.203	0.178	Lactobacillus fermentum (strain NBRC 3956 / LMG 18251)
334413	ME	MESO	1807	329	0.04	0.305	0.248	221	389.9	0.018	0.256	0.202	Finegoldia magna (strain ATCC 29328)
335283	ME	MESO	2458	313	0.065	0.177	0.212	583	399.1	0.032	0.112	0.144	Nitrosomonas eutropha (strain C91)
335541	ME	MESO	2453	322	0.037	0.186	0.206	461	387.2	0.019	0.12	0.16	Syntrophomonas wolfei subsp wolfei (strain Goettingen)
335543	ME	MESO	3989	336	0.082	0.185	0.242	657	415	0.039	0.12	0.17	Syntrophobacter fumaroxidans (strain DSM 10017 / MPOB)	37	6-8
335992	ME	MESO	1353	308	0.039	0.279	0.254	523	363.6	0.023	0.27	0.23	Pelagibacter ubique (strain HTCC1062)
336407	ME	MESO	1399	304	0.043	0.224	0.231	324	370.5	0.016	0.137	0.161	Rickettsia bellii (strain RML369-C)
338187	ME	MESO	5578	289	0.06	0.222	0.242	510	379.1	0.043	0.167	0.177	Vibrio harveyi (strain ATCC BAA-1116 / BB120)	20-30
338565	ME	MESO	3530	317	0.067	0.166	0.221	850	392.8	0.041	0.13	0.162	Erwinia tasmaniensis (strain DSM 17950 / Et1/99)
338963	ME	MESO	3283	321	0.057	0.171	0.215	385	374.1	0.035	0.105	0.164	Pelobacter carbinolicus (strain DSM 2380 / Gra Bd 1)
338966	ME	MESO	3656	325	0.069	0.17	0.237	657	416.5	0.035	0.105	0.167	Pelobacter propionicus (strain DSM 2379)	30
338969	ME	MESO	4389	335	0.064	0.105	0.211	821	408.5	0.039	0.076	0.154	Rhodoferax ferrireducens (strain DSM 15236 / ATCC BAA-621 / T118)	25
339670	ME	MESO	6550	331	0.09	0.126	0.237	1065	410.9	0.053	0.092	0.166	Burkholderia ambifaria (strain ATCC BAA-244 / AMMD)
339671	ME	MESO	2067	326	0.045	0.179	0.185	556	381.4	0.03	0.152	0.149	Actinobacillus succinogenes (strain ATCC 55618 / 130Z)	37
340047	ME	MESO	811	365	0.048	0.303	0.25	223	402.8	0.009	0.193	0.151	Mycoplasma capricolum subsp capricolum (strain California kid / ATCC 27343 / NCTC 10154).
340099	TH	THERMO	2183	302	0.026	0.186	0.198	441	390.3	0.013	0.141	0.156	Thermoanaerobacter pseudethanolicus (strain ATCC 33223 / 39E)	65
340100	ME	MESO	4890	318	0.085	0.128	0.233	1307	388.1	0.058	0.095	0.182	Bordetella petrii (strain ATCC BAA-461 / DSM 12804 / CCUG 43448)
340177	ME	MESO	1972	378	0.048	0.166	0.209	630	404.3	0.027	0.102	0.153	Chlorobium chlorochromatii (strain CaD3)
342108	ME	MESO	4503	322	0.098	0.135	0.267	366	378.6	0.058	0.086	0.185	Magnetospirillum magneticum (strain AMB-1 / ATCC 700264)
342451	ME	MESO	2398	290	0.064	0.271	0.23	437	372.2	0.056	0.247	0.202	Staphylococcus saprophyticus subsp saprophyticus (strain ATCC 15305 / DSM 20229)
342610	ME	MESO	4254	348	0.056	0.184	0.209	848	418.3	0.045	0.154	0.173	Pseudoalteromonas atlantica (strain T6c / ATCC BAA-1087)
343509	ME	MESO	2486	288	0.074	0.174	0.227	457	363	0.035	0.119	0.151	Sodalis glossinidius (strain morsitans)	25
344609	ME	MESO	4133	279	0.066	0.187	0.236	1135	381.1	0.037	0.132	0.156	Shigella boydii serotype 18 (strain CDC 3083-94 / BS512)	37
347256	ME	MESO	520	372	0.042	0.29	0.241	84	410.2	0.011	0.194	0.169	Mycoplasma hominis (strain ATCC 23114 / NBRC 14850 / NCTC 10111 / PG21)
347257	ME	MESO	695	346	0.054	0.305	0.265	89	411	0.011	0.199	0.187	Mycoplasma agalactiae (strain PG2)
347834	ME	MESO	5901	313	0.082	0.148	0.234	1008	384.4	0.05	0.105	0.173	Rhizobium etli (strain CFN 42 / ATCC 51251)
349102	ME	MESO	4188	310	0.103	0.142	0.274	746	400.3	0.063	0.096	0.197	Rhodobacter sphaeroides (strain ATCC 17025 / ATH 24.3)	25-35
349106	PS,RA	PSYCHRO,RADIO	2332	349	0.092	0.212	0.245	585	422.1	0.065	0.16	0.188	Psychrobacter sp (strain PRwf-1)	4-37
349124	HA	HALO	2394	339	0.157	0.255	0.316	630	402.3	0.104	0.176	0.242	Halorhodospira halophila (strain DSM 244 / SL1) (Ectothiorhodospira halophila (strain DSM 244 / SL1))
349161	ME	MESO	3183	304	0.046	0.17	0.203	606	391.9	0.025	0.112	0.147	Desulfotomaculum reducens (strain MI-1)	37
349163	AC	ACIDO	3502	332	0.093	0.117	0.253	730	406.9	0.051	0.07	0.184	Acidiphilium cryptum (strain JF-5)	35
349519	PS	PSYCHRO	1808	308	0.054	0.189	0.197	496	381	0.039	0.154	0.153	Leuconostoc citreum (strain KM20)
349520	ME	MESO	4784	320	0.065	0.205	0.222	1062	424.6	0.046	0.159	0.175	Paenibacillus polymyxa (strain E681)
349521	HA	HALO	6742	313	0.072	0.203	0.246	681	388.1	0.045	0.143	0.178	Hahella chejuensis (strain KCTC 2396)
349741	ME	MESO	2126	360	0.086	0.201	0.25	406	421.5	0.052	0.142	0.181	Akkermansia muciniphila (strain ATCC BAA-835)	37
350054	ME	MESO	5470	328	0.129	0.147	0.267	745	426	0.091	0.114	0.208	Mycobacterium gilvum (strain PYR-GCK) (Mycobacterium flavescens (strain ATCC 700033 / PYR-GCK))
350058	ME	MESO	5876	330	0.121	0.137	0.255	791	425.2	0.082	0.106	0.198	Mycobacterium vanbaalenii (strain DSM 7251 / PYR-1)	24-37
350688	ME	MESO	2807	309	0.031	0.201	0.201	407	398.5	0.021	0.153	0.161	Alkaliphilus oremlandii (strain OhILAs)
351348	HA	HALO	4151	333	0.098	0.223	0.255	729	405.4	0.073	0.177	0.2	Marinobacter aquaeolei (strain ATCC 700491 / DSM 11845 / VT8)	30
351605	ME	MESO	4198	341	0.049	0.158	0.217	711	418.2	0.025	0.099	0.151	Geobacter uraniireducens (strain Rf4)
351607	TH,AC	THERMO,ACIDO	2146	339	0.122	0.126	0.267	527	418.7	0.078	0.09	0.2	Acidothermus cellulolyticus (strain ATCC 43068 / 11B)	58	4-6
351627	HY	HYPERTHERMO	2615	315	0.019	0.191	0.188	431	393.4	0.01	0.142	0.146	Caldicellulosiruptor saccharolyticus (strain ATCC 43494 / DSM 8903)	79	7.0
355277	ME	MESO	2819	326	0.041	0.231	0.245	287	360.9	0.023	0.161	0.201	Leptospira borgpetersenii serovar Hardjo-bovis (strain JB197)
357244	ME	MESO	836	323	0.035	0.185	0.197	212	387.8	0.009	0.1	0.122	Orientia tsutsugamushi (strain Boryong)
357804	PS	PSYCHRO	3507	333	0.037	0.163	0.193	749	405.6	0.027	0.123	0.148	Psychromonas ingrahamii (strain 37)
357808	TH	THERMO	4452	364	0.075	0.131	0.205	653	431.8	0.045	0.088	0.148	Roseiflexus sp (strain RS-1)
357809	ME	MESO	3863	338	0.034	0.201	0.197	513	418.3	0.025	0.163	0.168	Clostridium phytofermentans (strain ATCC 700394 / DSM 18823 / ISDg)	37
358681	ME	MESO	5802	307	0.061	0.198	0.223	984	399	0.038	0.134	0.165	Brevibacillus brevis (strain 47 / JCM 6285 / NBRC 100599)
359391	ME	MESO	3018	291	0.082	0.162	0.24	851	383.2	0.055	0.117	0.18	Brucella abortus (strain 2308)	37
360095	ME	MESO	1255	303	0.061	0.187	0.229	362	394	0.03	0.126	0.155	Bartonella bacilliformis (strain ATCC 35685 / KC583)	28
360104	ME	MESO	2049	301	0.034	0.198	0.233	464	361.6	0.011	0.12	0.164	Campylobacter concisus (strain 13826)
360105	ME	MESO	1902	294	0.033	0.182	0.213	507	344.7	0.015	0.121	0.163	Campylobacter curvus (strain 52592)
360106	ME	MESO	1704	310	0.028	0.178	0.212	440	367.4	0.011	0.124	0.16	Campylobacter fetus subsp fetus (strain 82-40)
360107	ME	MESO	1683	286	0.028	0.213	0.218	432	356.6	0.01	0.135	0.157	Campylobacter hominis (strain ATCC BAA-381 / LMG 19568 / NCTC 13146 / CH001A)
360910	ME	MESO	3314	325	0.079	0.127	0.228	777	395.5	0.049	0.094	0.171	Bordetella avium (strain 197N)	35-37
360911	TH	THERMO	3002	296	0.058	0.222	0.211	476	376.5	0.044	0.17	0.173	Exiguobacterium sp (strain ATCC BAA-1283 / AT1b)
362948	ME	MESO	1865	288	0.057	0.285	0.244	536	380.8	0.035	0.233	0.186	Lactobacillus salivarius (strain UCC118)
363253	ME	MESO	1289	355	0.053	0.157	0.198	224	396.8	0.015	0.1	0.131	Lawsonia intracellularis (strain PHE/MN1-00)
365044	ME	MESO	4854	320	0.084	0.129	0.242	822	409.6	0.048	0.085	0.169	Polaromonas naphthalenivorans (strain CJ2)	20
365046	ME	MESO	3702	322	0.105	0.129	0.266	364	372.6	0.06	0.102	0.191	Ramlibacter tataouinensis (strain ATCC BAA-407 / DSM 14655 / LMG 21543 / TTB310)
365659	ME	MESO	1946	308	0.045	0.238	0.216	454	386.9	0.034	0.186	0.171	Streptococcus mitis (strain B6)
366394	ME	MESO	6096	313	0.084	0.145	0.237	795	399.2	0.055	0.106	0.18	Sinorhizobium medicae (strain WSM419)
366602	ME	MESO	5344	318	0.096	0.126	0.258	679	413.5	0.061	0.089	0.19	Caulobacter sp (strain K31)
367737	ME	MESO	2246	321	0.027	0.222	0.221	614	381.5	0.013	0.155	0.166	Arcobacter butzleri (strain RM4018)	28
367928	ME	MESO	1605	369	0.136	0.236	0.276	226	400.4	0.086	0.17	0.207	Bifidobacterium adolescentis (strain ATCC 15703 / DSM 20083 / NCTC 11814 / E194a)	37
369723	ME	MESO	4487	336	0.155	0.156	0.295	651	416.5	0.094	0.098	0.214	Salinispora tropica (strain ATCC BAA-916 / DSM 44818 / CNB-440)	28
370438	TH	THERMO	2429	294	0.053	0.177	0.228	297	372.2	0.024	0.102	0.159	Pelotomaculum thermopropionicum (strain DSM 13744 / JCM 10971 / SI)	55	7
372461	ME	MESO	362	330	0.018	0.333	0.218	189	417.9	0.004	0.27	0.158	Buchnera aphidicola subsp Cinara cedri (strain Cc)
373903	TH,HA	THERMO,HALO	2307	317	0.04	0.245	0.211	585	390.8	0.026	0.216	0.177	Halothermothrix orenii (strain H 168 / OCM 544 / DSM 9562)	60
374463	ME	MESO	595	328	0.024	0.139	0.144	335	384.6	0.007	0.089	0.1	Baumannia cicadellinicola subsp Homalodisca coagulata
375286	ME	MESO	3684	330	0.066	0.133	0.214	820	384	0.04	0.098	0.159	Janthinobacterium sp (strain Marseille)	30
375451	ME	MESO	3948	310	0.086	0.146	0.229	929	392.9	0.066	0.116	0.182	Roseobacter denitrificans (strain ATCC 33942 / OCh 114)
376686	ME	MESO	5001	353	0.034	0.229	0.206	614	430.9	0.022	0.183	0.165	Flavobacterium johnsoniae (strain ATCC 17061 / DSM 2064 / UW101)	20-30
377629	ME	MESO	4239	351	0.067	0.179	0.225	823	421.1	0.048	0.14	0.172	Teredinibacter turnerae (strain ATCC 39867 / T7901)
378753	ME	MESO	2303	336	0.205	0.197	0.335	740	423.1	0.161	0.154	0.277	Kocuria rhizophila (strain ATCC 9341 / DSM 348 / NBRC 103217 / DC2201)
378806	ME	MESO	8235	374	0.148	0.176	0.334	1010	430	0.088	0.117	0.243	Stigmatella aurantiaca (strain DW4/3-1)
379066	ME	MESO	3864	360	0.103	0.121	0.259	674	420.6	0.07	0.09	0.199	Gemmatimonas aurantiaca (strain T-27 / DSM 14586 / JCM 11422 / NBRC 100505)	25-35	6.5-9.5
379731	ME	MESO	4074	329	0.081	0.165	0.244	489	379.8	0.047	0.125	0.179	Pseudomonas stutzeri (strain A1501)
380358	ME	MESO	3144	351	0.102	0.155	0.26	755	414.8	0.056	0.102	0.185	Xanthomonas albilineans (strain GPE PC73 / CFBP 7063)
380703	ME	MESO	4116	335	0.058	0.14	0.207	1051	400.1	0.036	0.107	0.153	Aeromonas hydrophila subsp hydrophila (strain ATCC 7966 / NCIB 9240)	22-28
380749	TH	THERMO	1617	303	0.027	0.175	0.199	351	374.2	0.01	0.13	0.15	Hydrogenobaculum sp (strain Y04AAS1)	58
381666	ME	MESO	6590	326	0.087	0.118	0.236	2194	386.7	0.058	0.087	0.182	Cupriavidus necator (strain ATCC 17699 / H16 / DSM 428 / Stanier 337)	30
381764	TH	THERMO	1716	335	0.019	0.173	0.177	313	386.7	0.012	0.153	0.15	Fervidobacterium nodosum (strain ATCC 35602 / DSM 5306 / Rt17-B1)	70
382245	PS	PSYCHRO	4160	311	0.063	0.158	0.216	508	380.8	0.034	0.118	0.15	Aeromonas salmonicida (strain A449)
382640	ME	MESO	1805	316	0.068	0.219	0.235	465	391.3	0.033	0.136	0.158	Bartonella tribocorum (strain CIP 105476 / IBS 506)
384676	ME	MESO	5114	339	0.072	0.149	0.228	1225	400.5	0.041	0.107	0.165	Pseudomonas entomophila (strain L48)
385025	ME	MESO	2237	318	0.052	0.185	0.214	368	359	0.036	0.145	0.175	Cycloclasticus sp (strain P1).
386415	ME	MESO	2274	316	0.033	0.252	0.237	483	379.4	0.016	0.193	0.184	Clostridium novyi (strain NT)
387092	TH	THERMO	1843	319	0.025	0.229	0.205	502	364.4	0.015	0.174	0.172	Nitratiruptor sp (strain SB155-2)
387093	TH	THERMO	2424	315	0.038	0.242	0.222	546	367.4	0.026	0.178	0.176	Sulfurovum sp (strain NBC37-1)
387344	ME	MESO	2185	293	0.072	0.207	0.21	322	372.4	0.054	0.178	0.17	Lactobacillus brevis (strain ATCC 367 / JCM 1170)	25-35
387662	ME	MESO	182	274	0.01	0.285	0.18	18	430.7	0	0.166	0.104	Carsonella ruddii (strain PV)
388919	ME	MESO	2263	310	0.052	0.228	0.225	683	379.4	0.031	0.182	0.175	Streptococcus sanguinis (strain SK36)
390235	ME	MESO	5146	329	0.073	0.148	0.228	797	393	0.044	0.112	0.168	Pseudomonas putida (strain W619)
390333	ME	MESO	1518	296	0.061	0.246	0.248	402	391.4	0.046	0.215	0.193	Lactobacillus delbrueckii subsp bulgaricus (strain ATCC 11842 / DSM 20081)	42
391009	TH	THERMO	1869	310	0.014	0.188	0.178	324	374.3	0.007	0.163	0.148	Thermosipho melanesiensis (strain BI429 / DSM 12029)	70	6.5
391037	ME	MESO	4811	339	0.151	0.15	0.293	556	422.6	0.095	0.098	0.218	Salinispora arenicola (strain CNS-205)
391038	ME	MESO	7396	324	0.092	0.139	0.239	951	409.2	0.055	0.107	0.17	Burkholderia phymatum (strain DSM 17167 / STM815)
391165	ME	MESO	2424	339	0.109	0.14	0.264	895	398.9	0.072	0.108	0.199	Granulibacter bethesdensis (strain ATCC BAA-1260 / CGDNIH1)	35
391295	ME	MESO	2173	280	0.046	0.21	0.213	256	385.1	0.033	0.169	0.17	Streptococcus suis (strain 05ZYH33)
391595	ME	MESO	4476	310	0.076	0.141	0.217	813	401.2	0.063	0.114	0.176	Roseobacter litoralis (strain ATCC 49566 / DSM 6996 / JCM 21268 / NBRC 15278 / OCh 149)
391619	ME	MESO	3832	320	0.092	0.151	0.235	759	412	0.073	0.125	0.188	Phaeobacter gallaeciensis (strain ATCC 700781 / DSM 17395 / CIP 105210 / NBRC 16654 / BS107) (Roseobacter gallaeciensis)
391735	ME	MESO	4894	336	0.092	0.122	0.238	784	405.7	0.056	0.08	0.175	Verminephrobacter eiseniae (strain EF01-2)
391904	ME	MESO	3154	312	0.138	0.237	0.286	342	427.5	0.089	0.168	0.204	Bifidobacterium longum subsp infantis (strain ATCC 15697 / DSM 20088 / JCM 1222 / NCTC 11817 / S12)
392021	ME	MESO	1335	238	0.052	0.222	0.252	211	371.7	0.013	0.125	0.154	Rickettsia rickettsii (strain Sheila Smith)
392499	ME	MESO	5288	336	0.085	0.128	0.242	858	398.2	0.058	0.087	0.186	Sphingomonas wittichii (strain RW1 / DSM 6014 / JCM 10273)
392500	ME	MESO	4844	344	0.048	0.177	0.217	742	414.8	0.038	0.144	0.172	Shewanella woodyi (strain ATCC 51908 / MS32)	25
393305	ME	MESO	3966	321	0.055	0.153	0.205	720	380.7	0.035	0.115	0.151	Yersinia enterocolitica serotype O:8 / biotype 1B (strain 8081)	28-30
393595	HA	HALO	2698	330	0.085	0.197	0.234	829	392	0.063	0.155	0.186	Alcanivorax borkumensis (strain SK2 / ATCC 700651 / DSM 11573)
394221	ME	MESO	3055	329	0.098	0.16	0.252	595	410.2	0.073	0.126	0.202	Maricaulis maris (strain MCS10)	20-25
394503	ME	MESO	3261	348	0.039	0.209	0.218	303	391.3	0.022	0.151	0.173	Clostridium cellulolyticum (strain ATCC 35319 / DSM 5812 / JCM 6584 / H10)
395019	ME	MESO	6394	315	0.099	0.145	0.258	1108	409.9	0.056	0.098	0.172	Burkholderia multivorans (strain ATCC 17616 / 249)
395492	ME	MESO	6358	309	0.078	0.139	0.229	766	399.9	0.055	0.107	0.18	Rhizobium leguminosarum bv trifolii (strain WSM2304).
395494	ME	MESO	2848	329	0.053	0.138	0.208	485	388.6	0.03	0.099	0.145	Gallionella capsiferriformans (strain ES-2) (Gallionella ferruginea capsiferriformans (strain ES-2))
395495	ME	MESO	4320	345	0.089	0.109	0.245	685	420.3	0.057	0.091	0.175	Leptothrix cholodnii (strain ATCC 51168 / LMG 8142 / SP-6)
395961	ME	MESO	5189	307	0.077	0.168	0.234	609	438.3	0.044	0.113	0.161	Cyanothece sp (strain PCC 7425 / ATCC 29141)
395963	AC	ACIDO	3758	319	0.086	0.14	0.235	574	408.9	0.055	0.095	0.177	Beijerinckia indica subsp indica (strain ATCC 9039 / DSM 1715 / NCIB 8712)	20-30
395965	ME	MESO	3794	320	0.088	0.124	0.257	570	403.3	0.056	0.091	0.193	Methylocella silvestris (strain BL2 / DSM 15510 / NCIMB 13906)	11-49	4.5-7
396513	ME	MESO	2414	297	0.08	0.308	0.25	642	372.7	0.056	0.263	0.207	Staphylococcus carnosus (strain TM300)
396588	AL	ALKALI	3247	307	0.096	0.185	0.258	536	381.3	0.064	0.138	0.2	Thioalkalivibrio sp (strain HL-EbGR7)
396595	AL	ALKALI	2807	311	0.147	0.255	0.301	506	388.4	0.098	0.175	0.234	Thioalkalivibrio sp (strain K90mix)	34
397945	ME	MESO	4591	338	0.127	0.138	0.286	756	413.3	0.071	0.091	0.197	Acidovorax citrulli (strain AAC00-1)
398511	AL	ALKALI	4125	276	0.073	0.262	0.254	411	369.4	0.048	0.188	0.195	Bacillus pseudofirmus (strain OF4)	25-35	7.5-10.5
398527	ME	MESO	7125	321	0.087	0.124	0.232	936	402.2	0.057	0.103	0.173	Burkholderia phytofirmans (strain DSM 17436 / PsJN)
398578	ME	MESO	5932	336	0.102	0.129	0.266	723	407.8	0.066	0.1	0.192	Delftia acidovorans (strain DSM 14801 / SPH-1)	30
398579	ME	MESO	4155	340	0.049	0.169	0.214	695	404.5	0.037	0.131	0.166	Shewanella pealeana (strain ATCC 700345 / ANG-SQ1)	25-30
398580	ME	MESO	4030	316	0.088	0.131	0.234	1033	402.6	0.067	0.099	0.191	Dinoroseobacter shibae (strain DFL 12)	33
398767	ME	MESO	3602	331	0.059	0.154	0.225	548	427.2	0.031	0.098	0.16	Geobacter lovleyi (strain ATCC BAA-1151 / DSM 17278 / SZ)	35	6.8
399739	ME	MESO	4536	328	0.068	0.15	0.234	883	409.8	0.041	0.111	0.172	Pseudomonas mendocina (strain ymp)
399741	ME	MESO	4908	322	0.057	0.146	0.2	977	389.2	0.041	0.125	0.157	Serratia proteamaculans (strain 568)
399742	ME	MESO	4222	321	0.062	0.163	0.205	992	392.2	0.041	0.135	0.154	Enterobacter sp (strain 638)
400668	ME	MESO	4392	336	0.045	0.163	0.198	712	396.1	0.037	0.14	0.166	Marinomonas sp (strain MWYL1)
401053	PS	PSYCHRO	4158	364	0.088	0.146	0.242	502	416.4	0.06	0.12	0.191	Terriglobus saanensis (strain ATCC BAA-1853 / DSM 23119 / SP1PR4)
401473	ME	MESO	2026	355	0.113	0.213	0.256	725	435.1	0.088	0.176	0.203	Bifidobacterium dentium (strain ATCC 27534 / DSM 20436 / JCM 1195 / Bd1)
402612	PS	PSYCHRO	2417	333	0.029	0.206	0.196	704	384.6	0.016	0.162	0.149	Flavobacterium psychrophilum (strain JIP02/86 / ATCC 49511)
402626	ME	MESO	4854	315	0.096	0.132	0.243	701	395.6	0.059	0.102	0.166	Ralstonia pickettii (strain 12J)
402881	ME	MESO	3569	322	0.091	0.157	0.246	561	404.5	0.069	0.124	0.206	Parvibaculum lavamentivorans (strain DS-1 / DSM 13023 / NCIMB 13966)	30
403833	TH	THERMO	1881	338	0.024	0.224	0.203	380	397.6	0.014	0.201	0.177	Petrotoga mobilis (strain DSM 10674 / SJ95)
404380	ME	MESO	4030	332	0.062	0.151	0.239	423	374.2	0.026	0.091	0.166	Geobacter bemidjiensis (strain Bem / ATCC BAA-1014 / DSM 16622)	30
404589	ME	MESO	4427	353	0.132	0.154	0.348	626	434	0.084	0.11	0.267	Anaeromyxobacter sp (strain Fw109-5)	30	4-9
405531	ME	MESO	5823	272	0.051	0.237	0.234	856	387.9	0.032	0.175	0.178	Bacillus cereus (strain G9842)
405566	ME	MESO	1568	316	0.062	0.304	0.233	221	391.2	0.057	0.268	0.215	Lactobacillus helveticus (strain DPC 4571)
405948	ME	MESO	6851	321	0.166	0.18	0.323	1491	403.9	0.119	0.129	0.259	Saccharopolyspora erythraea (strain NRRL 23338)	25-32
406817	ME	MESO	4391	282	0.062	0.211	0.232	931	450.1	0.033	0.144	0.157	Xenorhabdus nematophila (strain ATCC 19061 / DSM 3370 / LMG 1036 / NCIB 9965 / AN6)
406818	ME	MESO	4049	284	0.058	0.206	0.226	910	438.4	0.034	0.14	0.159	Xenorhabdus bovienii (strain SS-2004)
411154	ME	MESO	3466	319	0.053	0.297	0.253	929	401.9	0.038	0.265	0.207	Gramella forsetii (strain KT0803)
412419	ME	MESO	1154	329	0.033	0.239	0.231	251	415.7	0.004	0.151	0.135	Borrelia duttonii (strain Ly)
412965	ME	MESO	936	309	0.026	0.174	0.177	432	367.8	0.013	0.135	0.14	Vesicomyosocius okutanii subsp Calyptogena okutanii (strain HA).
413404	ME	MESO	975	313	0.028	0.165	0.18	413	373.4	0.015	0.126	0.143	Ruthia magnifica subsp Calyptogena magnifica
414684	ME	MESO	3803	315	0.151	0.157	0.322	828	409.8	0.079	0.098	0.214	Rhodospirillum centenum (strain ATCC 51521 / SW)
416269	ME	MESO	1977	325	0.044	0.188	0.194	712	389.3	0.026	0.145	0.146	Actinobacillus pleuropneumoniae serotype 5b (strain L20)
416591	TH	THERMO	2033	328	0.016	0.133	0.158	347	387.8	0.009	0.122	0.142	Thermotoga lettingae (strain ATCC BAA-301 / DSM 14385 / TMO)	65
416870	ME	MESO	2363	286	0.05	0.238	0.234	690	377.1	0.033	0.19	0.182	Lactococcus lactis subsp cremoris (strain MG1363)	40
420246	TH	THERMO	3413	291	0.055	0.212	0.212	433	369.3	0.037	0.147	0.164	Geobacillus thermodenitrificans (strain NG80-2)	65
420662	ME	MESO	4280	317	0.098	0.133	0.267	975	405.8	0.057	0.087	0.189	Methylibium petroleiphilum (strain PM1)	30
420890	ME	MESO	1923	291	0.056	0.236	0.234	247	383.5	0.041	0.202	0.193	Lactococcus garvieae (strain Lg2)
425104	PS	PSYCHRO	4463	339	0.052	0.18	0.219	708	405	0.039	0.145	0.171	Shewanella sediminis (strain HAW-EB3)	10
426117	ME	MESO	6612	312	0.129	0.134	0.323	729	420.7	0.074	0.088	0.226	Methylobacterium sp (strain 4-46)
426355	ME	MESO	6354	304	0.13	0.133	0.309	696	412.8	0.078	0.089	0.216	Methylobacterium radiotolerans (strain ATCC 27329 / DSM 1819 / JCM 2831)
429009	TH	THERMO	2062	302	0.041	0.165	0.226	377	378	0.026	0.105	0.172	Ammonifex degensii (strain DSM 10501 / KC4)	70
431943	ME	MESO	3812	290	0.036	0.236	0.233	659	392	0.012	0.161	0.165	Clostridium kluyveri (strain ATCC 8527 / DSM 555 / NCIMB 10680)
435590	ME	MESO	3970	374	0.037	0.235	0.189	316	378.7	0.023	0.164	0.152	Bacteroides vulgatus (strain ATCC 8482 / DSM 1447 / NCTC 11154)
435591	ME	MESO	3824	375	0.034	0.209	0.183	299	373.1	0.026	0.155	0.154	Parabacteroides distasonis (strain ATCC 8503 / DSM 20701 / NCTC 11152)
436114	TH,AC	THERMO,ACIDO	1708	305	0.024	0.21	0.216	365	372.9	0.011	0.161	0.163	Sulfurihydrogenibium sp (strain YO3AOP1)
438753	ME	MESO	4452	344	0.093	0.109	0.247	385	373.4	0.062	0.093	0.197	Azorhizobium caulinodans (strain ATCC 43989 / DSM 5975 / ORS 571)
439235	ME	MESO	5166	359	0.061	0.187	0.227	576	433.9	0.043	0.126	0.179	Desulfatibacillum alkenivorans (strain AK-01)	26-28
439292	HA	HALO	3213	318	0.088	0.281	0.253	526	388.3	0.07	0.229	0.215	Bacillus selenitireducens (strain ATCC 700615 / DSM 15326 / MLS10)
439375	ME	MESO	4731	315	0.079	0.158	0.226	655	400.7	0.058	0.126	0.18	Ochrobactrum anthropi (strain ATCC 49188 / DSM 6882 / NCTC 12168)
440085	ME	MESO	5449	310	0.136	0.151	0.313	657	409.4	0.08	0.099	0.216	Methylobacterium chloromethanicum (strain CM4 / NCIMB 13688)	30
441620	ME	MESO	5289	310	0.137	0.149	0.317	630	406.7	0.081	0.101	0.221	Methylobacterium populi (strain ATCC BAA-705 / NCIMB 13946 / BJ001)	20-30
441768	ME	MESO	1379	327	0.023	0.191	0.175	377	385	0.013	0.164	0.154	Acholeplasma laidlawii (strain PG-8A)	37
441771	ME	MESO	4117	287	0.031	0.244	0.234	743	389.8	0.015	0.207	0.191	Clostridium botulinum (strain Hall / ATCC 3502 / NCTC 13319 / Type A)
442563	ME	MESO	1486	356	0.139	0.229	0.268	397	424.2	0.099	0.193	0.208	Bifidobacterium animalis subsp lactis (strain AD011).
443143	ME	MESO	4345	343	0.065	0.158	0.243	567	410.7	0.033	0.107	0.171	Geobacter sp (strain M18)
443218	ME	MESO	4681	313	0.125	0.153	0.273	347	391.6	0.095	0.124	0.214	Amycolicicoccus subflavus (strain DSM 45089 / DQS3-9A1)
443254	TH	THERMO	2033	335	0.019	0.229	0.196	226	372.7	0.013	0.214	0.181	Marinitoga piezophila (strain DSM 14283 / JCM 11233 / KA3)	65
444177	ME	MESO	4645	267	0.046	0.2	0.211	1023	362.1	0.031	0.142	0.16	Lysinibacillus sphaericus (strain C3-41)
444179	ME	MESO	226	330	0.032	0.305	0.214	50	408.2	0.004	0.205	0.12	Sulcia muelleri (strain GWSS)
445932	ME	MESO	1526	323	0.043	0.195	0.229	297	403.2	0.019	0.132	0.174	Elusimicrobium minutum (strain Pei191)
446462	ME	MESO	6867	346	0.157	0.14	0.332	671	433	0.106	0.109	0.246	Actinosynnema mirum (strain ATCC 29888 / DSM 43827 / NBRC 14064 / IMRU 3971)	10-30
446465	ME	MESO	3050	350	0.185	0.182	0.334	369	400.5	0.133	0.138	0.271	Brachybacterium faecium (strain ATCC 43885 / DSM 4810 / NCIB 9860)	25-30
446466	ME	MESO	3649	336	0.168	0.133	0.324	487	426.6	0.114	0.1	0.248	Cellulomonas flavigena (strain ATCC 482 / DSM 20109 / NCIB 8073 / NRS 134)	30
446468	ME	MESO	5459	334	0.197	0.204	0.358	634	411.8	0.133	0.147	0.274	Nocardiopsis dassonvillei (strain ATCC 23218 / DSM 43111 / IMRU 509 / JCM 7437 / NCTC 10488)	28
446469	ME	MESO	3688	344	0.169	0.136	0.315	382	408.4	0.102	0.097	0.227	Sanguibacter keddieii (strain ATCC 51767 / DSM 10542 / NCFB 3025 / ST-74)	25-30
446470	ME	MESO	6342	324	0.149	0.196	0.293	576	411.5	0.1	0.136	0.227	Stackebrandtia nassauensis (strain DSM 44728 / NRRL B-16338 / NBRC 102104 / LLR-40K-21)	28
446471	ME	MESO	3413	337	0.15	0.133	0.294	481	425.3	0.11	0.092	0.23	Xylanimonas cellulosilytica (strain DSM 15894 / CECT 5975 / LMG 20990 / XIL07)	28
448385	ME	MESO	9289	402	0.161	0.161	0.361	1890	504.1	0.111	0.106	0.283	Sorangium cellulosum (strain So ce56) (Polyangium cellulosum (strain So ce56))
449447	ME	MESO	5892	252	0.064	0.235	0.262	413	365.1	0.027	0.117	0.145	Microcystis aeruginosa (strain NIES-843)
450851	ME	MESO	3790	334	0.111	0.138	0.287	362	372.6	0.072	0.103	0.218	Phenylobacterium zucineum (strain HLK1)	37	6.5-7.5
452471	ME	MESO	1250	376	0.061	0.252	0.24	122	429.6	0.022	0.126	0.134	Amoebophilus asiaticus (strain 5a2)
452637	ME	MESO	4565	381	0.088	0.143	0.238	606	452.6	0.053	0.104	0.175	Opitutus terrae (strain DSM 11246 / PB90-1)
452638	ME	MESO	1505	269	0.062	0.141	0.23	384	388	0.039	0.11	0.165	Polynucleobacter necessarius subsp necessarius (strain STIR1)
452652	ME	MESO	7434	337	0.179	0.15	0.357	1291	404.8	0.114	0.107	0.257	Kitasatospora setae (strain ATCC 33774 / DSM 43861 / JCM 3304 / KCC A-0304 / NBRC 14216 / KM-6054)
452662	ME	MESO	4069	300	0.113	0.168	0.285	832	387.7	0.058	0.102	0.19	Sphingobium japonicum (strain NBRC 101211 / UT26S)
452863	ME	MESO	4564	321	0.145	0.15	0.288	586	431.3	0.099	0.108	0.218	Arthrobacter chlorophenolicus (strain A6 / ATCC 700700 / DSM 12829 / JCM 12360)
455632	ME	MESO	6971	352	0.186	0.167	0.344	415	381.2	0.114	0.124	0.239	Streptomyces griseus subsp griseus (strain JCM 4626 / NBRC 13350)	25-35
456481	ME	MESO	3712	328	0.041	0.217	0.234	912	404.3	0.024	0.162	0.187	Leptospira biflexa serovar Patoc (strain Patoc 1 / ATCC 23582 / Paris)
457570	TH,HA	THERMO,HALO	2831	313	0.088	0.322	0.275	429	404	0.065	0.247	0.233	Natranaerobius thermophilus (strain ATCC BAA-1301 / DSM 18059 / JW/NM-WN-LF)	53	9.5
458233	ME	MESO	2032	312	0.045	0.246	0.207	312	379	0.033	0.199	0.175	Macrococcus caseolyticus (strain JCSC5402)	35
459349	ME	MESO	1803	358	0.032	0.207	0.188	537	434.1	0.017	0.141	0.144	Cloacamonas acidaminovorans (strain Evry)	33	7.2
460265	ME	MESO	8071	284	0.13	0.155	0.312	746	411.4	0.07	0.085	0.208	Methylobacterium nodulans (strain ORS2060 / LMG 21967)
465515	ME	MESO	2201	331	0.185	0.173	0.334	333	402.4	0.141	0.132	0.264	Micrococcus luteus (strain ATCC 4698 / DSM 20030 / JCM 1464 / NBRC 3333 / NCIMB 9278 / NCTC 2665 / VKM Ac-2230)
469371	TH	THERMO	3512	328	0.132	0.158	0.292	502	412	0.081	0.112	0.221	Thermobispora bispora (strain ATCC 19993 / DSM 43833 / CBS 13967 / JCM 10125 / NBRC 14880 / R51)	55-65
469378	ME	MESO	1350	347	0.09	0.177	0.241	224	392	0.056	0.117	0.178	Cryptobacterium curtum (strain ATCC 700683 / DSM 15641 / 12-3)	37
469383	ME	MESO	5866	336	0.124	0.132	0.307	593	406.2	0.094	0.107	0.247	Conexibacter woesei (strain DSM 14684 / JCM 11494 / NBRC 100937 / ID131577)	28
471223	TH	THERMO	3029	289	0.053	0.237	0.222	553	383	0.028	0.154	0.16	Geobacillus sp (strain WCH70)
471821	ME	MESO	762	327	0.026	0.196	0.211	214	376.2	0.011	0.137	0.169	Uncultured termite group 1 bacterium phylotype Rs-D17
471852	TH	THERMO	4853	321	0.159	0.18	0.328	560	406	0.099	0.12	0.241	Thermomonospora curvata (strain ATCC 19995 / DSM 43183 / JCM 3096 / NCIMB 10081)	65	6
471853	ME	MESO	4173	342	0.137	0.127	0.287	559	423.2	0.099	0.092	0.233	Beutenbergia cavernae (strain ATCC BAA-8 / DSM 12333 / NBRC 16432)	28
471854	ME	MESO	5676	364	0.049	0.198	0.199	567	443	0.036	0.156	0.161	Dyadobacter fermentans (strain ATCC 700827 / DSM 18053 / NS114)	28
471855	ME	MESO	2737	327	0.08	0.2	0.232	267	382.9	0.051	0.137	0.175	Slackia heliotrinireducens (strain ATCC 29202 / DSM 20476 / NCTC 11029 / RHS 1)	38-42
471856	ME	MESO	2483	329	0.147	0.168	0.265	442	426.3	0.104	0.119	0.194	Jonesia denitrificans (strain ATCC 14870 / DSM 20603 / CIP 55134)	37	5-7
471857	TH	THERMO	3805	325	0.163	0.191	0.306	431	384.4	0.1	0.137	0.235	Saccharomonospora viridis (strain ATCC 15386 / DSM 43017 / JCM 3036 / NBRC 12207 / P101)	55
472759	ME	MESO	3719	309	0.08	0.218	0.246	559	396	0.047	0.148	0.171	Nitrosococcus halophilus (strain Nc4)
477974	ME	MESO	2111	308	0.056	0.155	0.212	405	404.2	0.036	0.098	0.157	Desulforudis audaxviator (strain MP104C)	30
478801	ME	MESO	2514	322	0.209	0.193	0.34	298	399.8	0.149	0.139	0.269	Kytococcus sedentarius (strain ATCC 14392 / DSM 20547 / CCM 314 / 541)	28-36
479431	ME	MESO	5087	335	0.143	0.129	0.287	594	423.5	0.094	0.09	0.215	Nakamurella multipartita (strain ATCC 700099 / DSM 44233 / JCM 9543 / Y-104)	25	7
479432	ME	MESO	8867	330	0.131	0.143	0.286	776	422	0.087	0.102	0.221	Streptosporangium roseum (strain ATCC 12428 / DSM 43021 / JCM 3005 / NI 9100)	28
479433	ME	MESO	8838	347	0.146	0.136	0.298	739	442.5	0.098	0.104	0.226	Catenulispora acidiphila (strain DSM 44928 / NRRL B-24433 / NBRC 102108 / JCM 14897)	22-28	6
479434	TH	THERMO	3450	327	0.105	0.152	0.243	518	412.3	0.076	0.114	0.199	Sphaerobacter thermophilus (strain DSM 20745 / S 6022)	55	8.5
479435	ME	MESO	6884	326	0.133	0.145	0.271	648	420.4	0.095	0.116	0.21	Kribbella flavida (strain DSM 17836 / JCM 10339 / NBRC 14399)	28
479436	ME	MESO	1839	335	0.048	0.177	0.187	293	376.1	0.031	0.141	0.151	Veillonella parvula (strain ATCC 10790 / DSM 2008 / JCM 12972 / Te3)	37
479437	ME	MESO	3039	342	0.08	0.172	0.245	364	413.5	0.054	0.13	0.194	Eggerthella lenta (strain ATCC 25559 / DSM 2243 / JCM 9979 / NCTC 11813 / VPI 0255)	37
481448	TH,AC	THERMO,ACIDO	2126	267	0.064	0.237	0.283	267	394.5	0.017	0.122	0.171	Methylacidiphilum infernorum (isolate V4) (Methylokorus infernorum (strain V4))	60	2-2.5
481743	TH	THERMO	6184	325	0.062	0.203	0.213	655	411.5	0.051	0.174	0.185	Geobacillus sp (strain Y412MC10)
482235	ME	MESO	438	317	0.037	0.309	0.247	105	433	0.005	0.204	0.154	Phytoplasma mali (strain AT)
483219	ME	MESO	7188	362	0.148	0.172	0.337	408	384.5	0.087	0.127	0.24	Myxococcus fulvus (strain ATCC BAA-855 / HW-1)
484019	HY	HYPERTHERMO	1904	311	0.015	0.19	0.183	226	369.3	0.007	0.165	0.155	Thermosipho africanus (strain TCF52B)	75
485915	HA	HALO	2489	325	0.086	0.214	0.243	390	397	0.059	0.152	0.18	Desulfohalobium retbaense (strain DSM 5692)	37-40	6.5-7.0
485916	ME	MESO	3981	299	0.043	0.189	0.213	489	385.4	0.021	0.105	0.143	Desulfotomaculum acetoxidans (strain ATCC 49208 / DSM 771 / VKM B-1644)	36	7-7.2
485917	ME	MESO	4234	375	0.035	0.174	0.181	488	406.9	0.024	0.139	0.144	Pedobacter heparinus (strain ATCC 13125 / DSM 2366 / NCIB 9290)	25-30	7
485918	ME	MESO	7154	373	0.042	0.186	0.186	653	445.9	0.029	0.144	0.148	Chitinophaga pinensis (strain ATCC 43595 / DSM 2588 / NCIB 11800 / UQM 2034)	23-24	7
486410	ME	MESO	2040	291	0.048	0.226	0.222	619	364.7	0.029	0.166	0.162	Streptococcus dysgalactiae subsp equisimilis (strain GGS_124)
487521	ME	MESO	5113	319	0.128	0.151	0.271	589	409	0.087	0.107	0.217	Mycobacterium intracellulare (strain ATCC 13950 / DSM 43223 / JCM 6384 / NCTC 13025 / 3600)
488538	ME	MESO	2535	327	0.068	0.145	0.206	1598	358.8	0.048	0.111	0.17	Puniceispirillum marinum (strain IMCC1322)
489653	ME	MESO	1955	310	0.076	0.221	0.23	523	392.3	0.042	0.136	0.162	Neisseria lactamica (strain 020-06)
491915	TH	THERMO	2731	293	0.049	0.224	0.209	388	374.8	0.029	0.155	0.154	Anoxybacillus flavithermus (strain DSM 21510 / WK1)	60-65	5.5-10
491916	ME	MESO	6024	304	0.088	0.155	0.247	1338	393.3	0.052	0.105	0.177	Rhizobium etli (strain CIAT 652)
491952	ME	MESO	3475	329	0.05	0.171	0.203	877	392.5	0.038	0.139	0.164	Marinomonas posidonica (strain CECT 7376 / NCIMB 14433 / IVIA-Po-181)	25
497965	ME	MESO	6513	327	0.067	0.224	0.239	599	404.8	0.039	0.146	0.167	Cyanothece sp (strain PCC 7822)
498211	ME	MESO	3702	369	0.067	0.168	0.22	825	432.7	0.043	0.138	0.164	Cellvibrio japonicus (strain Ueda107)
498217	ME	MESO	3557	301	0.067	0.155	0.22	496	375	0.036	0.113	0.155	Edwardsiella tarda (strain EIB202)
498761	TH	THERMO	2806	290	0.089	0.203	0.271	308	377.5	0.036	0.109	0.158	Heliobacterium modesticaldum (strain ATCC 51547 / Ice1)	50-52
499177	ME	MESO	2516	314	0.031	0.207	0.221	557	369	0.015	0.149	0.172	Clostridium sticklandii (strain ATCC 12662 / DSM 519 / JCM 1433 / NCIB 10654)	30-37
502025	HA	HALO	6654	412	0.147	0.203	0.336	612	437.1	0.089	0.136	0.244	Haliangium ochraceum (strain DSM 14365 / JCM 11303 / SMP-2)	30-34
502558	ME	MESO	2267	341	0.085	0.187	0.243	229	394.2	0.054	0.118	0.177	Eggerthella sp (strain YY7918)
504472	ME	MESO	6837	355	0.063	0.185	0.205	611	422.1	0.044	0.148	0.159	Spirosoma linguale (strain ATCC 33905 / DSM 74 / LMG 10896)	20-30
504474	ME	MESO	1997	350	0.188	0.237	0.318	463	418.1	0.141	0.191	0.254	Corynebacterium urealyticum (strain ATCC 43042 / DSM 7109)	37
504728	TH	THERMO	3661	309	0.057	0.132	0.213	546	390.7	0.045	0.112	0.174	Meiothermus ruber (strain ATCC 35948 / DSM 1279 / VKM B-1258 / 21)	50-60
504832	ME	MESO	4510	293	0.119	0.171	0.282	869	412.3	0.067	0.107	0.191	Oligotropha carboxidovorans (strain ATCC 49405 / DSM 1227 / OM5)
508765	ME	MESO	3422	301	0.032	0.258	0.237	613	392.7	0.014	0.173	0.173	Clostridium botulinum (strain Eklund 17B / Type B)	37
509170	ME	MESO	2748	308	0.057	0.211	0.215	737	393.8	0.036	0.141	0.156	Acinetobacter baumannii (strain SDF)	37
509173	ME	MESO	3605	315	0.052	0.189	0.203	940	388.8	0.035	0.137	0.152	Acinetobacter baumannii (strain AYE)
509190	ME	MESO	4128	325	0.096	0.125	0.259	594	393.1	0.064	0.099	0.192	Caulobacter segnis (strain ATCC 21756 / DSM 7131 / JCM 7823 / NBRC 15250 / LMG 17158 / TK0059)
511051	TH	THERMO	1531	304	0.021	0.158	0.19	347	372.4	0.009	0.124	0.157	Caldisericum exile (strain DSM 21853 / NBRC 104410 / AZM16c01)
511062	ME	MESO	3166	324	0.067	0.168	0.219	551	374.6	0.045	0.131	0.166	Oceanimonas sp (strain GK1)
511437	ME	MESO	2341	303	0.073	0.26	0.23	579	389.1	0.053	0.202	0.187	Lactobacillus buchneri (strain NRRL B-30929)
511995	ME	MESO	846	337	0.021	0.211	0.175	192	392.8	0.007	0.125	0.125	Azobacteroides pseudotrichonymphae genomovar CFP2.
512564	ME	MESO	689	370	0.034	0.277	0.237	227	412.2	0.013	0.215	0.182	Mycoplasma crocodyli (strain ATCC 51981 / MP145)
512565	ME	MESO	8062	325	0.135	0.142	0.286	378	387.6	0.084	0.104	0.21	Actinoplanes missouriensis (strain ATCC 14538 / DSM 43046 / CBS 18864 / JCM 3121 / NCIMB 12654 / NBRC 102363 / 431)
515618	ME	MESO	540	282	0.022	0.291	0.253	259	367.7	0.005	0.234	0.173	Riesia pediculicola (strain USDA)
515619	ME	MESO	3517	286	0.055	0.264	0.241	275	395	0.025	0.181	0.169	Eubacterium rectale (strain ATCC 33656 / VPI 0990)
515620	ME	MESO	2741	310	0.047	0.243	0.224	288	389.2	0.024	0.179	0.169	Eubacterium eligens (strain ATCC 27750 / VPI C15-48)
515622	ME	MESO	3799	343	0.047	0.27	0.221	673	453.4	0.031	0.214	0.181	Butyrivibrio proteoclasticus (strain ATCC 51982 / DSM 14932 / B316)
515635	HY	HYPERTHERMO	1731	328	0.014	0.166	0.17	374	387.3	0.009	0.151	0.144	Dictyoglomus turgidum (strain Z-1310 / DSM 6724)	75
517417	ME	MESO	2034	323	0.062	0.178	0.229	438	404.4	0.043	0.141	0.184	Chlorobaculum parvum (strain NCIB 8327)
517418	ME	MESO	2695	350	0.048	0.189	0.217	474	422	0.032	0.145	0.179	Chloroherpeton thalassium (strain ATCC 35110 / GB-78)
518766	TH,HA	THERMO,HALO	2843	359	0.066	0.181	0.221	516	421.2	0.053	0.155	0.182	Rhodothermus marinus (strain ATCC 43812 / DSM 4252 / R-10)	65	7
519441	ME	MESO	1425	338	0.025	0.251	0.223	257	397.2	0.01	0.223	0.177	Streptobacillus moniliformis (strain ATCC 14647 / DSM 12112 / NCTC 10651 / 9901)	37
521045	ME	MESO	2078	320	0.025	0.185	0.187	325	378.8	0.016	0.154	0.164	Kosmotoga olearia (strain TBF 195.1)
521095	ME	MESO	1351	339	0.073	0.185	0.231	270	414.1	0.048	0.142	0.181	Atopobium parvulum (strain ATCC 33793 / DSM 20469 / JCM 10300 / VPI 0546)	37-45
521096	ME	MESO	4149	322	0.127	0.128	0.273	528	419.7	0.097	0.113	0.222	Tsukamurella paurometabola (strain ATCC 8368 / DSM 20162 / JCM 10117 / NBRC 16120 / NCTC 13040)
521097	ME	MESO	2168	345	0.045	0.241	0.208	343	418	0.026	0.177	0.148	Capnocytophaga ochracea (strain ATCC 27872 / DSM 7271 / JCM 12966 / VPI 2845) (Bacteroides ochraceus)	30-37
521098	TH,AC	THERMO,ACIDO	3042	303	0.068	0.165	0.223	496	382.6	0.04	0.127	0.168	Alicyclobacillus acidocaldarius subsp acidocaldarius (strain ATCC 27009 / DSM 446 / 104-1A)	60	3-4
521460	TH	THERMO	2637	312	0.02	0.193	0.191	423	396.3	0.011	0.143	0.15	Caldicellulosiruptor bescii (strain ATCC BAA-1888 / DSM 6725 / Z-1320)	75
521674	ME	MESO	4241	360	0.115	0.185	0.279	413	427.1	0.062	0.117	0.189	Planctomyces limnophilus (strain ATCC 43296 / DSM 3776 / IFAM 1008 / 290)	30-32
522306	ME	MESO	4395	339	0.076	0.127	0.235	612	416.2	0.036	0.09	0.158	Accumulibacter phosphatis (strain UW-1)
522373	ME	MESO	4320	328	0.107	0.154	0.271	650	405.7	0.063	0.117	0.191	Stenotrophomonas maltophilia (strain K279a)
522772	HA	HALO	2891	326	0.036	0.195	0.215	442	385.6	0.023	0.15	0.167	Denitrovibrio acetiphilus (strain DSM 12809 / N2460)	35-37	6.5-8.6
523791	ME	MESO	2626	324	0.067	0.233	0.232	515	389.4	0.05	0.198	0.186	Kangiella koreensis (strain DSM 16069 / KCTC 12182 / SW-125)	30-37	7-8
523794	ME	MESO	2206	309	0.039	0.333	0.266	376	395.3	0.02	0.253	0.208	Leptotrichia buccalis (strain ATCC 14201 / DSM 1135 / JCM 12969 / NCTC 10249)
525146	ME	MESO	2335	340	0.091	0.154	0.247	424	409.1	0.055	0.11	0.18	Desulfovibrio desulfuricans (strain ATCC 27774 / DSM 6949)	37
525284	ME	MESO	1364	355	0.102	0.236	0.272	418	418.4	0.07	0.18	0.209	Gardnerella vaginalis (strain ATCC 14019 / 317)
525897	ME	MESO	3400	342	0.053	0.14	0.206	524	430.8	0.034	0.095	0.155	Desulfomicrobium baculatum (strain DSM 4028 / VKM B-1378)	28-37
525898	ME	MESO	2239	313	0.029	0.162	0.202	392	367.7	0.013	0.11	0.149	Sulfurospirillum deleyianum (strain ATCC 51133 / DSM 6946 / 5175)
525903	TH	THERMO	1726	326	0.053	0.131	0.243	369	390.4	0.036	0.103	0.194	Thermanaerovibrio acidaminovorans (strain ATCC 49978 / DSM 6589 / Su883)	55
525904	TH	THERMO	2811	330	0.072	0.166	0.222	428	405.6	0.043	0.133	0.179	Thermobaculum terrenum (strain ATCC BAA-798 / YNP1)	65-92	7
525909	TH,AC	THERMO,ACIDO	1922	328	0.086	0.109	0.264	351	410.3	0.055	0.079	0.202	Acidimicrobium ferrooxidans (strain DSM 10331 / JCM 15462 / NBRC 103882 / ICP)	48
525919	ME	MESO	1788	326	0.044	0.307	0.256	295	401	0.023	0.281	0.221	Anaerococcus prevotii (strain ATCC 9321 / DSM 20548 / JCM 6508 / PC1)	37
526218	ME	MESO	4112	309	0.027	0.278	0.236	501	372.3	0.017	0.218	0.192	Sebaldella termitidis (strain ATCC 33386 / NCTC 11300)
526222	ME	MESO	3781	332	0.054	0.199	0.231	488	396.5	0.035	0.158	0.178	Desulfovibrio salexigens (strain ATCC 14822 / DSM 2638 / NCIB 8403 / VKM B-1763)	37
526224	ME	MESO	2743	332	0.033	0.25	0.219	367	385.6	0.018	0.194	0.18	Brachyspira murdochii (strain ATCC 51284 / DSM 12563 / 56-150)	39
526225	ME	MESO	4754	312	0.182	0.151	0.349	546	409.6	0.126	0.107	0.261	Geodermatophilus obscurus (strain ATCC 25078 / DSM 43160 / JCM 3152 / G-20)	24-28
526226	ME	MESO	4598	326	0.143	0.158	0.279	566	409.3	0.105	0.124	0.218	Gordonia bronchialis (strain ATCC 25592 / DSM 43247 / JCM 3198 / NCTC 10667)	28
526227	TH	THERMO	3366	309	0.068	0.154	0.233	491	397	0.05	0.121	0.184	Meiothermus silvanus (strain ATCC 700542 / DSM 9946 / VI-R2)	55
529507	ME	MESO	3633	314	0.05	0.191	0.207	876	395.7	0.034	0.144	0.155	Proteus mirabilis (strain HI4320)	37
530564	ME	MESO	4688	375	0.111	0.173	0.282	489	423	0.064	0.117	0.198	Pirellula staleyi (strain ATCC 27377 / DSM 6068 / ICPB 4128)	20-25	7
531844	ME	MESO	2531	329	0.048	0.23	0.22	585	400	0.023	0.182	0.162	Flavobacteriaceae bacterium (strain 3519-10)
536019	ME	MESO	6445	303	0.084	0.137	0.234	764	394.4	0.057	0.104	0.177	Mesorhizobium opportunistum (strain LMG 24607 / HAMBI 3007 / WSM2075)
537021	ME	MESO	1091	287	0.055	0.201	0.238	274	379	0.017	0.125	0.153	Liberibacter asiaticus (strain psy62)
543728	ME	MESO	6240	327	0.085	0.114	0.242	793	402.3	0.058	0.093	0.182	Variovorax paradoxus (strain S110)
545694	ME	MESO	3496	344	0.054	0.172	0.219	585	409.4	0.036	0.124	0.182	Treponema primitia (strain ATCC BAA-887 / DSM 12427 / ZAS-2)
545695	ME	MESO	3446	334	0.048	0.173	0.221	564	401.2	0.033	0.125	0.187	Treponema azotonutricium (strain ATCC BAA-888 / DSM 13862 / ZAS-9)	20-26
546269	ME	MESO	1606	320	0.042	0.263	0.23	210	389.6	0.017	0.193	0.18	Filifactor alocis (strain ATCC 35896 / D40 B5)
546271	ME	MESO	2238	336	0.061	0.189	0.235	536	395.7	0.03	0.116	0.173	Selenomonas sputigena (strain ATCC 35185 / DSM 20758 / VPI D19B-28)	37
546414	RA	RADIO	3419	313	0.114	0.145	0.259	336	376	0.083	0.116	0.205	Deinococcus deserti (strain VCD115 / DSM 17065 / LMG 22923)
548476	ME	MESO	2524	325	0.15	0.219	0.292	606	402.1	0.111	0.163	0.235	Corynebacterium aurimucosum (strain ATCC 700975 / DSM 44827 / CN-1)
548479	ME	MESO	1899	337	0.132	0.186	0.275	526	402.7	0.083	0.131	0.196	Mobiluncus curtisii (strain ATCC 43063 / DSM 2711 / V125) (Falcivibrio vaginalis)
550540	ME	MESO	3775	335	0.073	0.176	0.229	800	400.5	0.048	0.132	0.169	Ferrimonas balearica (strain DSM 9799 / CCM 4581 / PAT)	37
551115	ME	MESO	3618	258	0.065	0.176	0.24	494	396.5	0.035	0.123	0.155	Nostoc azollae (strain 0708) (Anabaena azollae (strain 0708))
552811	ME	MESO	1606	295	0.07	0.176	0.229	291	387.2	0.043	0.11	0.169	Dehalogenimonas lykanthroporepellens (strain ATCC BAA-1523 / JCM 15061 / BL-DC-9)	28-34
553174	ME	MESO	2286	367	0.053	0.256	0.213	447	419	0.034	0.206	0.165	Prevotella melaninogenica (strain ATCC 25845 / DSM 7089 / JCM 6325 / VPI 2381 / B282)
553190	ME	MESO	1255	363	0.108	0.238	0.273	283	446.7	0.072	0.179	0.204	Gardnerella vaginalis (strain 409-05)
553480	ME	MESO	4216	321	0.054	0.185	0.211	806	385.6	0.033	0.141	0.152	Photorhabdus asymbiotica subsp asymbiotica (strain ATCC 43949 / 3105-77) (Xenorhabdus luminescens (strain 2))
553483	ME	MESO	1842	316	0.052	0.212	0.215	263	383.3	0.028	0.154	0.158	Streptococcus equi subsp zooepidemicus (strain H70)	37
555079	TH	THERMO	2138	296	0.034	0.173	0.209	448	381.3	0.02	0.122	0.163	Thermosediminibacter oceani (strain ATCC BAA-1034 / DSM 16646 / JW/IW-1228P)	52-76	6.3-9.3
555778	HA	HALO	2346	323	0.085	0.152	0.229	495	388.3	0.053	0.115	0.166	Halothiobacillus neapolitanus (strain ATCC 23641 / c2)	30-40
557436	ME	MESO	1850	300	0.08	0.286	0.23	412	379	0.053	0.232	0.183	Lactobacillus reuteri (strain DSM 20016)
557598	ME	MESO	3201	286	0.099	0.154	0.263	806	384.5	0.042	0.094	0.164	Laribacter hongkongensis (strain HLHK9)
557723	ME	MESO	1907	304	0.05	0.201	0.212	377	368.8	0.024	0.137	0.143	Haemophilus parasuis serovar 5 (strain SH0165)
561007	ME	MESO	4919	317	0.12	0.143	0.256	372	381.1	0.081	0.107	0.201	Mycobacterium abscessus (strain ATCC 19977 / DSM 44196)	37
561231	ME	MESO	4413	320	0.059	0.168	0.207	769	389	0.038	0.136	0.156	Pectobacterium wasabiae (strain WPP163)
562970	TH,AC	THERMO,ACIDO	3104	303	0.086	0.194	0.238	504	385.6	0.057	0.136	0.189	Bacillus tusciae (strain DSM 2912 / NBRC 15312 / T2)	50
563040	ME	MESO	2154	312	0.032	0.226	0.218	467	377.7	0.019	0.171	0.171	Sulfurimonas autotrophica (strain ATCC BAA-671 / DSM 16294 / JCM 11897 / OK10)	23-26	4.5-9.0
565034	ME	MESO	2408	328	0.031	0.246	0.219	239	383.6	0.018	0.195	0.185	Brachyspira hyodysenteriae (strain ATCC 49526 / WA1)
568703	ME	MESO	2879	290	0.083	0.201	0.231	270	383.2	0.05	0.161	0.165	Lactobacillus rhamnosus (strain ATCC 53103 / GG)
568816	ME	MESO	2324	295	0.059	0.207	0.234	260	388.6	0.036	0.135	0.176	Acidaminococcus intestini (strain RyC-MR95)
570417	ME	MESO	1156	322	0.051	0.237	0.25	183	363.4	0.015	0.135	0.162	Wolbachia pipientis subsp Culex pipiens (strain wPip)
572263	ME	MESO	684	368	0.046	0.276	0.243	80	413.6	0.008	0.198	0.155	Mycoplasma conjunctivae (strain ATCC 25834 / HRC/581 / NCTC 10147)
572265	ME	MESO	2031	274	0.072	0.254	0.278	304	359.5	0.022	0.139	0.159	Hamiltonella defensa subsp Acyrthosiphon pisum (strain 5AT)
572477	ME	MESO	3177	342	0.1	0.179	0.261	549	400.1	0.06	0.136	0.193	Allochromatium vinosum (strain ATCC 17899 / DSM 180 / NBRC 103801 / D)	25	7.0-7.3
572479	HA	HALO	2046	328	0.041	0.257	0.244	413	389.5	0.029	0.217	0.212	Halanaerobium praevalens (strain ATCC 33744 / DSM 2228 / GSL)	37	6.3-7.4
572480	ME	MESO	3108	316	0.027	0.228	0.219	480	372.2	0.016	0.177	0.172	Arcobacter nitrofigilis (strain ATCC 33309 / DSM 7299 / LMG 7604 / NCTC 12251 / CI)	30
572544	ME	MESO	2838	305	0.026	0.248	0.235	595	375.2	0.018	0.194	0.196	Ilyobacter polytropus (strain DSM 2926 / CuHBu1)	30
572547	ME	MESO	1858	318	0.033	0.143	0.188	359	392.8	0.022	0.116	0.158	Aminobacterium colombiense (strain DSM 12261 / ALA-1)	37	7.3
573061	ME	MESO	4176	339	0.031	0.219	0.211	518	412	0.016	0.164	0.165	Clostridium cellulovorans (strain ATCC 35296 / DSM 3052 / OCM 3 / 743B)
573065	ME	MESO	3736	335	0.084	0.143	0.239	541	414.2	0.052	0.112	0.173	Asticcacaulis excentricus (strain ATCC 15261 / DSM 4724 / VKM B-1370 / CB 48)
573234	ME	MESO	169	258	0.054	0.143	0.264	11	470.1	0.002	0.016	0.113	Hodgkinia cicadicola (strain Dsem)
573370	ME	MESO	4545	328	0.079	0.139	0.254	302	379.7	0.037	0.065	0.166	Desulfovibrio magneticus (strain ATCC 700980 / DSM 13731 / RS-1)
573413	ME	MESO	4198	340	0.041	0.175	0.205	490	393.4	0.029	0.138	0.182	Spirochaeta smaragdinae (strain DSM 11293 / JCM 15392 / SEBR 4228)	37	7.0-7.2
573569	ME	MESO	1965	313	0.032	0.199	0.2	584	384.1	0.019	0.172	0.162	Francisella sp (strain TX077308)
574087	HA	HALO	2253	308	0.071	0.297	0.263	508	366.9	0.05	0.251	0.22	Acetohalobium arabaticum (strain ATCC 49924 / DSM 5501 / Z-7288)	28-40
575540	TH	THERMO	3708	417	0.176	0.203	0.324	504	422.8	0.104	0.129	0.227	Isosphaera pallida (strain ATCC 43644 / DSM 9630 / IS1B)	45
575788	ME	MESO	4383	322	0.055	0.2	0.226	505	383.3	0.041	0.164	0.177	Vibrio splendidus (strain LGP32) (Vibrio splendidus (strain Mel32))
577650	ME	MESO	3217	344	0.064	0.154	0.212	587	411.6	0.034	0.1	0.149	Desulfobulbus propionicus (strain ATCC 33891 / DSM 2032 / 1pr3)	39	7.1-7.5
579405	ME	MESO	3943	334	0.057	0.144	0.2	767	395	0.037	0.127	0.155	Dickeya dadantii (strain Ech703)
580327	TH	THERMO	2565	304	0.024	0.188	0.195	431	385.1	0.013	0.146	0.155	Thermoanaerobacterium thermosaccharolyticum (strain ATCC 7956 / DSM 571 / NCIB 9385 / NCA 3814)	55-60
580332	ME	MESO	2957	307	0.067	0.158	0.227	491	383.1	0.039	0.114	0.162	Sideroxydans lithotrophicus (strain ES-1)
580340	TH	THERMO	1831	322	0.039	0.162	0.214	393	387	0.025	0.131	0.179	Thermovirga lienii (strain ATCC BAA-1197 / DSM 17291 / Cas60314)	58	6.5-7.0
581103	TH	THERMO	3577	287	0.049	0.214	0.213	604	379.9	0.028	0.154	0.159	Geobacillus sp (strain Y4.1MC1)
582402	ME	MESO	3176	330	0.085	0.192	0.246	510	391.1	0.066	0.157	0.205	Hirschia baltica (strain ATCC 49814 / DSM 5838 / IFAM 1418)
582744	ME	MESO	2888	322	0.07	0.158	0.227	514	379.7	0.039	0.105	0.161	Methylovorus sp (strain SIP3-4)
582899	ME	MESO	3433	304	0.111	0.168	0.274	485	390.1	0.066	0.115	0.202	Hyphomicrobium denitrificans (strain ATCC 51888 / DSM 1869 / NCIB 11706 / TK 0415)
583345	ME	MESO	2320	325	0.054	0.135	0.204	493	377.9	0.036	0.1	0.155	Methylotenera mobilis (strain JLW8 / ATCC BAA-1282 / DSM 17540)
583355	ME	MESO	3099	360	0.074	0.208	0.232	453	425.7	0.049	0.164	0.186	Coraliomargarita akajimensis (strain DSM 45221 / IAM 15411 / JCM 23193 / KCTC 12865)
585054	ME	MESO	4262	319	0.057	0.166	0.203	1209	388.3	0.038	0.131	0.153	Escherichia fergusonii (strain ATCC 35469 / DSM 13698 / CDC 0568-73)
585394	ME	MESO	3322	314	0.071	0.264	0.244	308	396.1	0.031	0.165	0.165	Roseburia hominis (strain DSM 16839 / NCIMB 14029 / A2-183)
589865	AL	ALKALI	2583	348	0.084	0.191	0.249	458	410.3	0.054	0.133	0.193	Desulfurivibrio alkaliphilus (strain DSM 19089 / UNIQEM U267 / AHT2)
590998	ME	MESO	3738	340	0.161	0.127	0.32	492	429	0.116	0.097	0.246	Cellulomonas fimi (strain ATCC 484 / DSM 20113 / JCM 1341 / NBRC 15513 / NCIMB 8980 / NCTC 7547)	30
591001	ME	MESO	2007	332	0.057	0.197	0.214	386	383.8	0.044	0.148	0.176	Acidaminococcus fermentans (strain ATCC 25085 / DSM 20731 / VR4)	37	7
591020	ME	MESO	4450	285	0.065	0.197	0.23	602	365.8	0.036	0.133	0.153	Shigella flexneri serotype X (strain 2002017)	37
591167	ME	MESO	6494	336	0.178	0.169	0.336	635	421.8	0.12	0.139	0.249	Streptomyces flavogriseus (strain ATCC 33331 / DSM 40990 / IAF-45CD)
591365	ME	MESO	1693	325	0.039	0.214	0.196	247	393.8	0.032	0.187	0.169	Streptococcus intermedius (strain JTH08)
592022	ME	MESO	4879	270	0.062	0.233	0.243	1495	362.1	0.035	0.186	0.184	Bacillus megaterium (strain DSM 319)
592029	ME	MESO	3607	325	0.046	0.264	0.231	619	397.7	0.034	0.218	0.182	Nonlabens dokdonensis (strain DSM 17205 / KCTC 12402 / DSW-6) (Donghaeana dokdonensis)
592316	ME	MESO	5725	317	0.059	0.145	0.204	891	391.9	0.043	0.125	0.156	Pantoea sp (strain At-9b)
593907	ME	MESO	3129	339	0.153	0.126	0.312	425	425.1	0.101	0.092	0.233	Cellvibrio gilvus (strain ATCC 13127 / NRRL B-14078)
595494	ME	MESO	3099	327	0.048	0.153	0.192	662	387.2	0.031	0.12	0.149	Tolumonas auensis (strain DSM 9187 / TA4)	22
595499	ME	MESO	240	343	0.04	0.351	0.255	51	427.4	0.006	0.248	0.157	Sulcia muelleri (strain SMDSEM)
595537	ME	MESO	5908	335	0.093	0.12	0.24	700	405.3	0.063	0.099	0.182	Variovorax paradoxus (strain EPS)
596154	ME	MESO	4599	325	0.086	0.119	0.239	1038	405.5	0.053	0.081	0.174	Alicycliphilus denitrificans (strain DSM 14773 / CIP 107495 / K601)	30
598659	TH	THERMO	1724	300	0.023	0.241	0.21	429	354.1	0.013	0.183	0.17	Nautilia profundicola (strain ATCC BAA-1463 / DSM 18972 / AmH)	40-45	6.0-9.0
600809	ME	MESO	578	344	0.028	0.273	0.219	161	386.2	0.008	0.224	0.163	Blattabacterium sp subsp. Periplaneta americana (strain BPLAN)
608538	TH	THERMO	2028	293	0.022	0.181	0.198	412	371.7	0.011	0.129	0.149	Hydrogenobacter thermophilus (strain DSM 6534 / IAM 12695 / TK-6)	70
610130	ME	MESO	4088	325	0.048	0.213	0.213	506	399.7	0.027	0.17	0.172	Clostridium saccharolyticum (strain ATCC 35040 / DSM 2544 / NRCC 2533 / WM1)	37
626418	ME	MESO	5623	341	0.095	0.13	0.253	462	374.3	0.055	0.101	0.179	Burkholderia glumae (strain BGR1)
630626	ME	MESO	3787	313	0.063	0.158	0.202	555	370.9	0.039	0.121	0.154	Shimwellia blattae (strain ATCC 29907 / DSM 4481 / JCM 1650 / NBRC 105725 / CDC 9005-74)
632772	ME	MESO	7870	322	0.134	0.148	0.273	1710	422.9	0.09	0.105	0.21	Rhodococcus opacus (strain B4)
633147	ME	MESO	1735	340	0.091	0.17	0.256	368	411.9	0.06	0.128	0.201	Olsenella uli (strain ATCC 49627 / DSM 7084 / CIP 109912 / JCM 12494 / VPI D76D-27C)	37
633149	ME	MESO	3319	314	0.12	0.132	0.278	486	395.6	0.072	0.096	0.193	Brevundimonas subvibrioides (strain ATCC 15264 / DSM 4735 / LMG 14903 / NBRC 16000 / CB 81)
633699	ME	MESO	1690	301	0.062	0.284	0.243	454	407	0.049	0.26	0.21	Lactobacillus johnsonii (strain FI9785)
634176	ME	MESO	2219	297	0.048	0.2	0.207	384	366.4	0.026	0.144	0.143	Aggregatibacter aphrophilus (strain NJ8700)
634177	ME	MESO	3095	319	0.115	0.153	0.253	327	371.2	0.074	0.098	0.191	Gluconacetobacter xylinus (strain NBRC 3288 / BCRC 11682 / LMG 1693)
634452	ME	MESO	2705	324	0.111	0.165	0.255	319	370.3	0.075	0.112	0.197	Acetobacter pasteurianus (strain NBRC 3283 / LMG 1513 / CCTM 1153)
634499	ME	MESO	3522	312	0.071	0.178	0.23	804	402.5	0.039	0.126	0.16	Erwinia pyrifoliae (strain Ep1/96)
634500	ME	MESO	4786	316	0.064	0.154	0.214	907	396.3	0.044	0.134	0.162	Erwinia billingiae (strain Eb661)
634503	ME	MESO	3675	283	0.066	0.161	0.224	945	400.4	0.034	0.108	0.149	Edwardsiella ictaluri (strain 93-146)
635013	TH	THERMO	2881	304	0.039	0.158	0.194	456	387	0.025	0.113	0.148	Thermincola potens (strain JR)
637905	PS	PSYCHRO	4331	312	0.052	0.172	0.227	461	368.1	0.034	0.133	0.164	Shewanella violacea (strain JCM 10179 / CIP 106290 / LMG 19151 / DSS12)
637910	ME	MESO	4715	312	0.063	0.166	0.211	1056	390	0.039	0.124	0.154	Citrobacter rodentium (strain ICC168)
638303	HY	HYPERTHERMO	1580	302	0.023	0.161	0.183	366	363.8	0.015	0.123	0.146	Thermocrinis albus (strain DSM 14484 / JCM 11386 / HI 11/12)	80
639282	TH	THERMO	2329	326	0.016	0.199	0.18	574	375.5	0.009	0.147	0.141	Deferribacter desulfuricans (strain DSM 14783 / JCM 11476 / NBRC 101012 / SSM1)	40-70	5-7.5
639283	ME	MESO	4398	317	0.088	0.114	0.24	639	400.4	0.061	0.089	0.186	Starkeya novella (strain ATCC 8093 / DSM 506 / CCM 1077 / IAM 12100 / NBRC 12443 / NCIB 9113)	26-30
640081	ME	MESO	3411	332	0.083	0.139	0.251	398	367	0.046	0.106	0.175	Azospira oryzae (strain ATCC BAA-33 / DSM 13638 / PS)	37
640132	ME	MESO	2990	315	0.167	0.189	0.329	425	411.4	0.089	0.111	0.231	Segniliparus rotundus (strain ATCC BAA-972 / CDC 1076 / CIP 108378 / DSM 44985 / JCM 13578)	33
640511	ME	MESO	6811	319	0.092	0.134	0.239	848	404.2	0.061	0.114	0.178	Burkholderia sp (strain CCGE1002).
640512	ME	MESO	5957	334	0.094	0.124	0.242	795	396.2	0.061	0.107	0.178	Burkholderia sp (strain CCGE1003).
640513	ME	MESO	4581	319	0.061	0.158	0.203	610	367.3	0.038	0.127	0.154	Enterobacter asburiae (strain LF7a)
642492	ME	MESO	4129	320	0.036	0.216	0.207	754	431.8	0.018	0.136	0.153	Cellulosilyticum lentocellum (strain ATCC 49066 / DSM 5427 / NCIMB 11756 / RHM5)	40
643562	ME	MESO	3256	326	0.068	0.154	0.218	449	392.2	0.039	0.1	0.157	Desulfovibrio aespoeensis (strain ATCC 700646 / DSM 10631 / Aspo-2)	30
643648	TH	THERMO	2288	297	0.043	0.161	0.202	443	372.7	0.024	0.114	0.152	Syntrophothermus lipocalidus (strain DSM 12680 / TGB-C1)	55
643867	ME	MESO	3741	357	0.044	0.273	0.234	537	397	0.036	0.224	0.205	Marivirga tractuosa (strain ATCC 23168 / DSM 4126 / NBRC 15989 / NCIMB 1408 / VKM B-1430 / H-43)	28-32
644282	ME	MESO	3257	335	0.072	0.136	0.241	470	397.1	0.045	0.084	0.18	Desulfarculus baarsii (strain ATCC 33931 / DSM 2075 / VKM B-1802 / 2st14)
644283	ME	MESO	6155	337	0.154	0.15	0.31	582	424.9	0.105	0.114	0.229	Micromonospora aurantiaca (strain ATCC 27029 / DSM 43813 / JCM 10878 / NBRC 16125 / INA 9442)	37
644284	ME	MESO	1707	333	0.1	0.172	0.242	305	412.9	0.077	0.14	0.188	Arcanobacterium haemolyticum (strain ATCC 9345 / DSM 20595 / NBRC 15585 / NCTC 8452 / 11018)	37
644966	HY	HYPERTHERMO	2311	343	0.163	0.159	0.313	484	432.3	0.132	0.118	0.264	Thermaerobacter marianensis (strain ATCC 700841 / DSM 12885 / JCM 10246 / 7p75a)	75
645127	ME	MESO	2011	350	0.213	0.261	0.34	510	433.9	0.163	0.214	0.271	Corynebacterium kroppenstedtii (strain DSM 44385 / CCUG 35717)	37
645991	ME	MESO	3080	307	0.045	0.182	0.211	684	395	0.025	0.119	0.155	Syntrophobotulus glycolicus (strain DSM 8271 / FlGlyR)	28
646529	ME	MESO	4437	297	0.046	0.168	0.214	539	382.9	0.026	0.113	0.157	Desulfosporosinus acidiphilus (strain DSM 22704 / JCM 16185 / SJ4)	37
648757	ME	MESO	3491	318	0.097	0.157	0.259	540	403.5	0.06	0.11	0.19	Rhodomicrobium vannielii (strain ATCC 17100 / ATH 31.1 / DSM 162 / LMG 4299)
648996	TH	THERMO	1805	306	0.03	0.189	0.238	365	371.7	0.019	0.144	0.193	Thermovibrio ammonificans (strain DSM 15698 / JCM 12110 / HB-1)	60-80	5-7
649349	ME	MESO	3427	350	0.032	0.213	0.196	534	400.6	0.022	0.169	0.162	Leadbetterella byssophila (strain DSM 17132 / KACC 11308 / 4M15)	15-44
649638	TH,RA	THERMO,RADIO	2902	323	0.095	0.138	0.259	480	397	0.064	0.107	0.213	Truepera radiovictrix (strain DSM 17093 / CIP 108686 / LMG 22925 / RQ-24)	50	7.5-7.9
649639	AL	ALKALI	4223	292	0.062	0.273	0.239	584	401.9	0.045	0.215	0.193	Bacillus cellulosilyticus (strain ATCC 21833 / DSM 2522 / FERM P-1141 / JCM 9156 / N-4)	37
650150	ME	MESO	1677	314	0.033	0.207	0.19	186	379.9	0.027	0.18	0.166	Erysipelothrix rhusiopathiae (strain Fujisawa)	30-37
651182	ME	MESO	4154	348	0.038	0.21	0.211	847	446	0.024	0.155	0.167	Desulfobacula toluolica (strain DSM 7467 / Tol2)
653733	ME	MESO	2539	335	0.059	0.172	0.219	428	383.7	0.033	0.12	0.158	Desulfurispirillum indicum (strain ATCC BAA-1389 / S5)	28
655815	ME	MESO	4616	320	0.045	0.283	0.238	298	376	0.033	0.226	0.193	Zunongwangia profunda (strain DSM 18752 / CCTCC AB 206139 / SM-A87)
656024	ME	MESO	4015	330	0.191	0.162	0.343	789	465.7	0.123	0.093	0.246	Frankia symbiont subsp Datisca glomerata
656519	HA	HALO	2245	329	0.039	0.279	0.238	443	391.9	0.026	0.233	0.216	Halanaerobium sp (strain sapolanicus)	34-42	6.3-7.4
658172	ME	MESO	1163	285	0.062	0.211	0.249	247	371.4	0.016	0.116	0.148	Liberibacter solanacearum (strain CLso-ZC1)
661367	ME	MESO	3390	336	0.047	0.189	0.209	589	393.1	0.019	0.115	0.134	Legionella longbeachae serogroup 1 (strain NSW150)
662755	ME	MESO	2157	350	0.177	0.231	0.308	688	439.9	0.131	0.174	0.248	Corynebacterium resistens (strain DSM 45100 / JCM 12819 / GTC 2026)	37
663278	ME	MESO	2649	315	0.063	0.168	0.221	403	399.7	0.035	0.108	0.158	Ethanoligenens harbinense (strain DSM 18485 / JCM 12961 / CGMCC 15033 / YUAN-3)	20-44	3.5-9.0
665029	ME	MESO	3729	292	0.074	0.17	0.242	1233	387.5	0.043	0.127	0.166	Erwinia amylovora (strain CFBP1430)
665571	TH	THERMO	2197	351	0.051	0.176	0.23	411	409	0.037	0.151	0.194	Spirochaeta thermophila (strain ATCC 49972 / DSM 6192 / RI 19B1)	65
666681	ME	MESO	2738	331	0.054	0.14	0.213	523	380.5	0.035	0.103	0.156	Methylotenera sp (strain 301)
667014	TH	THERMO	2168	318	0.027	0.199	0.209	397	390	0.018	0.141	0.166	Thermodesulfatator indicus (strain DSM 15286 / JCM 11887 / CIR29812)	70	6.25
667015	ME	MESO	3598	341	0.045	0.253	0.2	564	429.4	0.024	0.161	0.144	Bacteroides salanitronis (strain DSM 18170 / JCM 13567 / BL78)	37
668336	ME	MESO	2275	281	0.047	0.203	0.213	356	359.8	0.028	0.147	0.147	Aggregatibacter actinomycetemcomitans serotype C (strain D11S-1)	37
670487	TH	THERMO	2357	316	0.061	0.144	0.241	474	388.8	0.054	0.127	0.218	Oceanithermus profundus (strain DSM 14977 / NBRC 100410 / VKM B-2274 / 506)	60	7.5
675635	ME	MESO	6568	320	0.156	0.139	0.315	1389	436.8	0.098	0.091	0.23	Pseudonocardia dioxanivorans (strain ATCC 55486 / DSM 44775 / JCM 13855 / CB1190)	30
679897	ME	MESO	1397	332	0.048	0.185	0.22	372	366.9	0.016	0.13	0.157	Helicobacter mustelae (strain ATCC 43772 / LMG 18044 / NCTC 12198 / 12198)	37
679935	ME	MESO	3045	347	0.061	0.228	0.213	312	387.2	0.035	0.133	0.159	Alistipes finegoldii (strain DSM 17242 / JCM 16770 / AHN 2437 / CCUG 46020 / CIP 107999)
680198	ME	MESO	8639	334	0.185	0.181	0.339	419	388.8	0.107	0.129	0.234	Streptomyces scabies (strain 8722) (Streptomyces scabiei)
680646	ME	MESO	1986	381	0.165	0.212	0.319	244	411.2	0.098	0.145	0.228	Rothia mucilaginosa (strain DY-18)
681645	ME	MESO	2045	316	0.111	0.172	0.262	286	385.2	0.077	0.132	0.199	Corynebacterium pseudotuberculosis (strain C231)
682795	PS,AC	PSYCHRO,ACIDO	4777	377	0.098	0.151	0.249	889	455.5	0.064	0.11	0.191	Granulicella mallensis (strain ATCC BAA-1857 / DSM 23137 / MP5ACTX8)	4-28	3.5-6.5
685727	ME	MESO	4539	336	0.124	0.132	0.268	363	388.4	0.089	0.108	0.214	Rhodococcus equi (strain 103S) (Corynebacterium equi)
688245	ME	MESO	4758	322	0.083	0.133	0.247	405	372.6	0.055	0.105	0.179	Comamonas testosteroni (strain CNB-2)
688270	ME	MESO	4095	344	0.033	0.223	0.205	733	417.4	0.023	0.176	0.162	Cellulophaga algicola (strain DSM 14237 / IC166 / ACAM 630)	20	7.5
693444	ME	MESO	4294	323	0.058	0.155	0.197	605	365	0.039	0.13	0.156	Enterobacteriaceae bacterium (strain FGI 57)
693746	ME	MESO	4490	270	0.07	0.226	0.253	624	396	0.037	0.124	0.17	Oscillibacter valericigenes (strain DSM 18026 / NBRC 101213 / Sjm18-20)	30
693977	RA	RADIO	2642	314	0.14	0.166	0.305	556	411.9	0.1	0.124	0.236	Deinococcus proteolyticus (strain ATCC 35074 / DSM 20540 / JCM 6276 / NBRC 101906 / NCIMB 13154 / VKM Ac-1939 / CCM 2703)
693979	ME	MESO	3231	365	0.038	0.213	0.193	567	420.7	0.024	0.16	0.147	Bacteroides helcogenes (strain ATCC 35417 / DSM 20613 / JCM 6297 / P 36-108)
694427	ME	MESO	3011	353	0.03	0.181	0.186	546	416.1	0.021	0.143	0.145	Paludibacter propionicigenes (strain DSM 17365 / JCM 13257 / WB4)
696125	ME	MESO	1280	308	0.053	0.183	0.221	407	386.8	0.026	0.128	0.148	Bartonella clarridgeiae (strain CIP 104772 / 73)
696127	ME	MESO	1171	237	0.041	0.168	0.23	306	365.7	0.015	0.115	0.149	Midichloria mitochondrii (strain IricVA)
696281	ME	MESO	3733	292	0.053	0.176	0.217	507	383.6	0.031	0.118	0.157	Desulfotomaculum ruminis (strain ATCC 23193 / DSM 2154 / NCIB 8452 / DL)	37
696844	AC	ACIDO	4487	349	0.106	0.156	0.265	506	414.7	0.067	0.119	0.195	Acidobacterium sp (strain MP5ACTX9)
697281	TH	THERMO	2843	325	0.037	0.178	0.183	472	386.9	0.019	0.12	0.133	Mahella australiensis (strain DSM 15567 / CIP 107919 / 50-1 BON)	50	7.5
697329	ME	MESO	3767	325	0.054	0.274	0.234	422	423.4	0.026	0.19	0.171	Ruminococcus albus (strain ATCC 27210 / DSM 20455 / JCM 14654 / NCDO 2250 / 7)	40
698737	ME	MESO	2446	300	0.065	0.27	0.226	649	370.3	0.041	0.229	0.179	Staphylococcus lugdunensis (strain HKU09-01)	30-37
698758	AL	ALKALI	2349	299	0.051	0.266	0.217	542	386.3	0.033	0.211	0.167	Amphibacillus xylanus (strain ATCC 51415 / DSM 6626 / JCM 7361 / LMG 17667 / NBRC 15112 / Ep01)
699246	ME	MESO	1564	343	0.056	0.182	0.213	296	432.6	0.036	0.124	0.151	Clostridiales genomosp BVAB3 (strain UPII9-5)
700015	ME	MESO	1764	347	0.078	0.159	0.241	388	424.7	0.047	0.118	0.188	Coriobacterium glomerans (strain ATCC 49209 / DSM 20642 / JCM 10262 / PW2)	30
700598	ME	MESO	7141	367	0.042	0.19	0.189	1023	450.1	0.026	0.142	0.145	Niastella koreensis (strain DSM 17620 / KACC 11465 / GR20-10)
701347	ME	MESO	4371	323	0.054	0.141	0.194	883	384.4	0.036	0.122	0.151	Enterobacter cloacae (strain SCF1)
701521	ME	MESO	1836	301	0.067	0.251	0.235	241	388.8	0.049	0.222	0.197	Pediococcus claussenii (strain ATCC BAA-344 / DSM 14800 / JCM 18046 / KCTC 3811 / P06)
706191	ME	MESO	3713	320	0.064	0.162	0.211	537	373.4	0.043	0.135	0.165	Pantoea ananatis (strain LMG 20103)
706194	ME	MESO	245	339	0.03	0.335	0.219	57	424.9	0.002	0.281	0.132	Sulcia muelleri (strain CARI)
706587	ME	MESO	5375	325	0.063	0.183	0.233	510	400.2	0.036	0.116	0.166	Desulfomonile tiedjei (strain ATCC 49306 / DSM 6799 / DCB-1)	37
709032	ME	MESO	2784	310	0.037	0.182	0.213	486	374.1	0.016	0.118	0.148	Sulfuricurvum kujiense (strain ATCC BAA-921 / DSM 16994 / JCM 11577 / YK-1)	25	7
709986	RA	RADIO	3251	316	0.116	0.129	0.253	701	398.5	0.08	0.102	0.195	Deinococcus maricopensis (strain DSM 21211 / LMG 22137 / NRRL B-23946 / LB-34) 40
709991	ME	MESO	3467	362	0.031	0.215	0.177	582	417.8	0.02	0.144	0.136	Odoribacter splanchnicus (strain ATCC 29572 / DSM 20712 / JCM 15291 / NCTC 10825 / 1651/6)	37
710127	ME	MESO	753	389	0.079	0.281	0.255	196	405.3	0.016	0.207	0.158	Mycoplasma gallisepticum (strain R(low / passage 15 / clone 2))
710421	ME	MESO	5746	328	0.129	0.142	0.268	562	411.3	0.087	0.109	0.214	Mycobacterium chubuense (strain NBB4)
710685	ME	MESO	6080	319	0.118	0.145	0.254	361	397	0.085	0.113	0.212	Mycobacterium rhodesiae (strain NBB3)
710696	ME	MESO	3526	337	0.146	0.144	0.296	655	423.8	0.105	0.111	0.227	Intrasporangium calvum (strain ATCC 23552 / DSM 43043 / JCM 3097 / NBRC 12989 / 7 KIP)
712898	ME	MESO	4489	304	0.071	0.158	0.226	1468	386.1	0.046	0.129	0.168	Pantoea vagans (strain C9-1)
712938	ME	MESO	1040	377	0.066	0.214	0.19	247	418.5	0.049	0.187	0.161	Lactobacillus fermentum (strain CECT 5716)
713887	ME	MESO	1188	322	0.037	0.188	0.202	265	379.9	0.016	0.144	0.148	Cyanobacterium sp. UCYN-A
714313	ME	MESO	1232	292	0.069	0.284	0.242	308	381.4	0.05	0.235	0.197	Lactobacillus sanfranciscensis (strain TMW 11304)
715451	HA	HALO	4327	327	0.062	0.191	0.228	489	382.5	0.047	0.156	0.183	Alteromonas sp (strain SN2)
716541	ME	MESO	5313	298	0.066	0.175	0.218	607	365.9	0.04	0.132	0.155	Enterobacter cloacae subsp cloacae (strain ATCC 13047 / DSM 30054 / NBRC 13535 / NCDC 279-56)
716544	ME	MESO	1918	343	0.059	0.251	0.256	565	401.9	0.028	0.169	0.189	Waddlia chondrophila (strain ATCC VR-1470 / WSU 86-1044)
717231	HA	HALO	2172	316	0.028	0.232	0.217	560	388.5	0.019	0.182	0.18	Flexistipes sinusarabici (strain DSM 4947 / MAS 10)
717605	TH	THERMO	3771	322	0.072	0.196	0.229	360	379.1	0.054	0.146	0.192	Thermobacillus composti (strain DSM 18247 / JCM 13945 / KWC4)	50	5.6-10.1
717773	AL	ALKALI	1659	361	0.05	0.161	0.188	503	390.7	0.031	0.109	0.138	Thioalkalimicrobium cyclicum (strain DSM 14477 / JCM 11371 / ALM1)
717774	ME	MESO	4095	327	0.059	0.19	0.227	918	402.5	0.042	0.152	0.179	Marinomonas mediterranea (strain ATCC 700492 / JCM 21426 / NBRC 103028 / MMB-1)	25
717785	ME	MESO	4775	288	0.109	0.17	0.275	820	398.6	0.061	0.109	0.191	Hyphomicrobium sp (strain MC1)
720554	TH	THERMO	3746	334	0.031	0.224	0.21	371	390.7	0.019	0.152	0.166	Clostridium clariflavum (strain DSM 19732 / NBRC 101661 / EBR45)	55
720555	ME	MESO	4151	286	0.07	0.257	0.265	533	368.1	0.045	0.187	0.201	Bacillus atrophaeus (strain 1942)
741091	ME	MESO	5068	318	0.06	0.153	0.208	836	385.9	0.041	0.132	0.159	Rahnella sp (strain Y9602)
743525	TH	THERMO	2435	300	0.053	0.13	0.246	300	377.2	0.039	0.115	0.207	Thermus scotoductus (strain ATCC 700910 / SA-01)	65	6.5-7
743718	ME	MESO	2861	343	0.167	0.152	0.325	678	434.9	0.124	0.106	0.257	Isoptericola variabilis (strain 225)
743720	ME	MESO	4421	325	0.074	0.149	0.232	995	396.4	0.044	0.106	0.166	Pseudomonas fulva (strain 12-X)
743721	ME	MESO	3062	330	0.119	0.158	0.285	564	398.1	0.071	0.127	0.213	Pseudoxanthomonas suwonensis (strain 11-1)
743722	ME	MESO	5100	353	0.039	0.207	0.191	825	428.3	0.023	0.149	0.145	Sphingobacterium sp (strain 21)
743965	ME	MESO	647	355	0.039	0.264	0.228	174	409.7	0.013	0.186	0.157	Mycoplasma putrefaciens (strain ATCC 15718 / NCTC 10155 / C30 KS-1 / KS-1)
744872	ME	MESO	2728	353	0.04	0.148	0.19	551	422.4	0.03	0.122	0.16	Spirochaeta caldaria (strain ATCC 51460 / DSM 7334 / H1)
745776	RA	RADIO	4225	285	0.14	0.156	0.307	314	382.2	0.081	0.107	0.217	Deinococcus gobiensis (strain DSM 21396 / JCM 16679 / CGMCC 17299 / I-0)
746697	PS	PSYCHRO	3117	333	0.046	0.245	0.226	334	388.5	0.031	0.208	0.185	Aequorivita sublithincola (strain DSM 14238 / LMG 21431 / ACAM 643 / 9-3)
748280	ME	MESO	3751	314	0.068	0.133	0.223	415	368.9	0.035	0.095	0.156	Pseudogulbenkiania sp (strain NH8B)
748449	HA	HALO	2427	310	0.051	0.279	0.248	303	367.7	0.04	0.234	0.203	Halobacteroides halobius (strain ATCC 35273 / DSM 5150 / MD-1)
748671	ME	MESO	1997	298	0.062	0.287	0.235	210	390.4	0.061	0.27	0.22	Lactobacillus crispatus (strain ST1)
748727	ME	MESO	4137	311	0.033	0.217	0.224	787	393.4	0.016	0.168	0.177	Clostridium ljungdahlii (strain ATCC 55383 / DSM 13528 / PETC)
749219	ME	MESO	1881	283	0.061	0.179	0.215	739	390.6	0.037	0.132	0.154	Moraxella catarrhalis (strain RH4)	37
749222	ME	MESO	2071	304	0.055	0.261	0.244	457	375.5	0.032	0.199	0.19	Nitratifractor salsuginis (strain DSM 16511 / JCM 12458 / E9I37-1)
749414	ME	MESO	9937	343	0.168	0.171	0.329	530	402.6	0.113	0.126	0.247	Streptomyces bingchenggensis (strain BCW-1)
749927	ME	MESO	8223	329	0.128	0.131	0.28	328	391.2	0.09	0.117	0.222	Amycolatopsis mediterranei (strain U-32)
754252	ME	MESO	2260	323	0.178	0.179	0.312	717	404	0.117	0.136	0.226	Propionibacterium freudenreichii subsp shermanii (strain ATCC 9614 / CIP 103027 / CIRM-BIA1)
754476	ME	MESO	2993	305	0.065	0.201	0.226	691	380.8	0.042	0.152	0.166	Methylophaga sp (strain JAM1)	30
754477	ME	MESO	2676	311	0.076	0.192	0.229	614	377.9	0.044	0.144	0.163	Methylophaga sp (strain JAM7)	34
755178	ME	MESO	3380	325	0.051	0.226	0.22	711	405.1	0.027	0.147	0.154	Cyanobacterium aponinum (strain PCC 10605)
755732	ME	MESO	4012	345	0.035	0.209	0.206	592	405.8	0.024	0.149	0.161	Fluviicola taffensis (strain DSM 16823 / RW262 / RW262)	20
756272	ME	MESO	4693	361	0.124	0.259	0.282	766	432.8	0.085	0.191	0.207	Planctomyces brasiliensis (strain ATCC 49424 / DSM 5305 / JCM 21570 / NBRC 103401 / IFAM 1448)	27-35
756499	ME	MESO	3971	302	0.048	0.185	0.21	502	383.1	0.031	0.143	0.164	Desulfitobacterium dehalogenans (strain ATCC 51507 / DSM 9161 / JW/IU-DC1)
757424	ME	MESO	4272	342	0.083	0.136	0.243	1160	399.7	0.049	0.102	0.176	Herbaspirillum seropedicae (strain SmR1)
759350	ME	MESO	1936	360	0.127	0.211	0.27	229	404.6	0.091	0.166	0.211	Bifidobacterium longum subsp longum (strain JDM301).
759914	ME	MESO	2113	330	0.029	0.23	0.207	221	388	0.016	0.193	0.184	Brachyspira pilosicoli (strain ATCC BAA-1826 / 95/1000)
760011	ME	MESO	1811	363	0.046	0.144	0.193	480	427.4	0.033	0.116	0.162	Spirochaeta coccoides (strain ATCC BAA-1237 / DSM 17374 / SPN1)	30
760142	TH	THERMO	1646	313	0.026	0.209	0.207	469	372.8	0.012	0.155	0.159	Hippea maritima (strain ATCC 700847 / DSM 10411 / MH2)	55	5.8-6.2
760154	ME	MESO	2466	313	0.028	0.152	0.2	400	368.8	0.011	0.101	0.145	Sulfurospirillum barnesii (strain ATCC 700032 / DSM 10660 / SES-3)	30
760192	ME	MESO	6678	383	0.04	0.19	0.188	917	439.9	0.028	0.136	0.145	Haliscomenobacter hydrossis (strain ATCC 27775 / DSM 1100 / LMG 10767 / O)	26	7.5
760568	ME	MESO	3353	298	0.05	0.166	0.211	696	402.1	0.03	0.097	0.145	Desulfotomaculum kuznetsovii (strain DSM 6115 / VKM B-1805 / 17)	37
760570	ME	MESO	2017	314	0.055	0.24	0.224	719	375.6	0.033	0.19	0.172	Streptococcus parasanguinis (strain ATCC 15912 / DSM 6778 / CIP 104372 / LMG 14537)
761193	ME	MESO	5728	348	0.042	0.197	0.194	872	427.1	0.029	0.144	0.147	Runella slithyformis (strain ATCC 29530 / DSM 19594 / LMG 11500 / NCIMB 11436 / LSU 4)	20-30
762051	PS	PSYCHRO	2108	291	0.058	0.208	0.211	306	363.5	0.041	0.166	0.164	Leuconostoc kimchii (strain IMSNU 11154 / KCTC 2386 / IH25)	4-15	4.5
762376	ME	MESO	6788	328	0.077	0.114	0.224	1550	386.1	0.056	0.095	0.184	Achromobacter xylosoxidans (strain A8)
762550	PS	PSYCHRO	1890	297	0.049	0.194	0.2	248	375.5	0.039	0.166	0.162	Leuconostoc gasicomitatum (strain DSM 15947 / CECT 5767 / JCM 12535 / LMG 18811 / TB1-10)	4-15	4.5
762903	ME	MESO	3763	363	0.036	0.217	0.199	568	413.5	0.021	0.175	0.157	Pedobacter saltans (strain ATCC 51119 / DSM 12145 / JCM 21818 / LMG 10337 / NBRC 100064 / NCIMB 13643)
762948	ME	MESO	2210	322	0.146	0.224	0.285	640	403.8	0.101	0.155	0.218	Rothia dentocariosa (strain ATCC 17931 / CDC X599 / XDIA)
765911	ME	MESO	4125	328	0.094	0.178	0.259	569	394.6	0.055	0.124	0.184	Thiocystis violascens (strain ATCC 17096 / DSM 198 / 6111)
765952	ME	MESO	2782	329	0.058	0.227	0.243	568	389.5	0.023	0.128	0.156	Parachlamydia acanthamoebae (strain UV7)
767029	ME	MESO	2917	322	0.133	0.167	0.277	548	405.4	0.075	0.115	0.205	Propionibacterium propionicum (strain F0230a)
767031	ME	MESO	2378	342	0.07	0.263	0.234	464	419.9	0.037	0.206	0.165	Prevotella denticola (strain F0289)
767434	ME	MESO	3088	334	0.087	0.137	0.249	393	368.5	0.053	0.116	0.187	Frateuria aurantia (strain ATCC 33424 / DSM 6220 / NBRC 3245 / NCIMB 13370)	30
767455	ME	MESO	1988	292	0.063	0.266	0.255	234	391.8	0.049	0.222	0.199	Lactobacillus delbrueckii subsp bulgaricus (strain ND02).
768066	HA	HALO	3362	338	0.113	0.211	0.269	1124	397.9	0.09	0.175	0.232	Halomonas elongata (strain ATCC 33173 / DSM 2581 / NBRC 15536 / NCIMB 2198 / 1H9)
768486	ME	MESO	2727	276	0.067	0.267	0.252	315	374.5	0.044	0.197	0.187	Enterococcus hirae (strain ATCC 9790 / DSM 20160 / JCM 8729 / LMG 6399 / NBRC 3181 / NCIMB 6459 / NCDO 1258)
768670	TH	THERMO	2082	327	0.018	0.169	0.18	474	376.1	0.009	0.127	0.14	Calditerrivibrio nitroreducens (strain DSM 19672 / NBRC 101217 / Yu37-1)	55	7.0-7.5
768700	ME	MESO	844	260	0.133	0.476	0.457	146	415.4	0.021	0.236	0.242	Mycoplasma suis (strain Illinois)
768704	ME	MESO	4305	306	0.044	0.161	0.206	506	385.5	0.025	0.114	0.154	Desulfosporosinus meridiei (strain ATCC BAA-275 / DSM 13257 / NCIMB 13706 / S10)	30
768706	ME	MESO	5172	311	0.039	0.155	0.197	364	375	0.028	0.121	0.157	Desulfosporosinus orientis (strain ATCC 19365 / DSM 765 / NCIMB 8382 / VKM B-1628)	30
771875	TH	THERMO	1897	337	0.021	0.158	0.17	268	382.7	0.013	0.148	0.145	Fervidobacterium pennivorans (strain DSM 9078 / Ven5)	65
795359	TH	THERMO	1587	317	0.017	0.189	0.206	409	387.9	0.005	0.128	0.154	Thermodesulfobacterium sp (strain OPB45)	70
856793	ME	MESO	2424	305	0.117	0.194	0.267	377	392.7	0.058	0.121	0.176	Micavibrio aeruginosavorus (strain ARL-13)
857087	ME	MESO	4407	328	0.059	0.17	0.215	415	370.7	0.03	0.12	0.151	Methylomonas methanica (strain MC09)
858215	TH	THERMO	2300	314	0.025	0.182	0.196	574	403.1	0.013	0.137	0.151	Thermoanaerobacterium xylanolyticum (strain ATCC 49914 / DSM 7097 / LX-11)
858619	ME	MESO	2966	331	0.18	0.198	0.311	708	423.6	0.134	0.146	0.248	Corynebacterium variabile (strain DSM 44702 / JCM 12073 / NCIMB 30131)	25-30
859194	ME	MESO	1524	232	0.108	0.526	0.502	151	393.4	0.008	0.202	0.2	Mycoplasma haemofelis (strain Ohio2)
860228	ME	MESO	2392	315	0.035	0.257	0.216	747	402.5	0.021	0.192	0.159	Capnocytophaga canimorsus (strain 5)
861208	ME	MESO	5210	308	0.077	0.14	0.229	381	376.7	0.058	0.118	0.188	Agrobacterium sp (strain H13-3)
861360	ME	MESO	3290	312	0.119	0.179	0.266	973	401	0.08	0.127	0.209	Arthrobacter arilaitensis (strain DSM 16368 / CIP 108037 / JCM 13566 / Re117)	30
862719	ME	MESO	6035	326	0.126	0.147	0.29	1454	415.7	0.07	0.094	0.201	Azospirillum lipoferum (strain 4B)
862908	ME	MESO	3204	328	0.042	0.264	0.256	276	371.3	0.024	0.201	0.203	Bacteriovorax marinus (strain ATCC BAA-682 / DSM 15412 / SJ)
862965	ME	MESO	1970	313	0.05	0.195	0.206	384	367	0.029	0.152	0.157	Haemophilus parainfluenzae (strain T3T1)
865938	ME	MESO	2041	327	0.04	0.254	0.205	468	398	0.024	0.193	0.157	Weeksella virosa (strain ATCC 43766 / DSM 16922 / JCM 21250 / NBRC 16016 / NCTC 11634 / CL345/78)
866536	ME	MESO	3593	327	0.036	0.223	0.215	400	386	0.025	0.179	0.177	Belliella baltica (strain DSM 15883 / CIP 108006 / LMG 21964 / BA134)	25
866775	ME	MESO	1679	320	0.076	0.277	0.236	436	385.3	0.054	0.241	0.193	Aerococcus urinae (strain ACS-120-V-Col10a)	37
866895	HA	HALO	4090	275	0.094	0.307	0.279	947	380.8	0.07	0.27	0.229	Halobacillus halophilus (strain ATCC 35676 / DSM 2266 / JCM 20832 / NBRC 102448/ NCIMB 2269)	25	5.5-10.0
867900	ME	MESO	3271	347	0.036	0.239	0.21	635	412.5	0.026	0.185	0.166	Cellulophaga lytica (strain ATCC 23178 / DSM 7489 / JCM 8516 / NBRC 14961 / NCIMB 1423 / VKM B-1433 / Cy l20)	22-30	7.5
867902	ME	MESO	2135	322	0.047	0.282	0.234	296	380.5	0.032	0.214	0.182	Ornithobacterium rhinotracheale (strain ATCC 51463 / DSM 15997 / CCUG 23171 / LMG 9086)
868595	ME	MESO	2598	301	0.049	0.16	0.202	622	393.4	0.025	0.095	0.138	Desulfotomaculum carboxydivorans (strain DSM 14880 / VKM B-2319 / CO-1-SRB)	37	6-8
868864	TH	THERMO	1494	317	0.021	0.212	0.222	428	374.7	0.012	0.15	0.179	Desulfurobacterium thermolithotrophum (strain DSM 11699 / BSA)	70	6.0
869209	ME	MESO	2551	324	0.046	0.249	0.254	410	423.8	0.022	0.17	0.197	Treponema succinifaciens (strain ATCC 33096 / DSM 2489 / 6091)
869210	TH	THERMO	2179	314	0.057	0.134	0.216	588	384.1	0.049	0.111	0.185	Marinithermus hydrothermalis (strain DSM 14884 / JCM 11576 / T1)	67.5	7
869212	ME	MESO	4068	325	0.052	0.178	0.217	419	387.1	0.035	0.112	0.172	Turneriella parva (strain ATCC BAA-1111 / DSM 21527 / NCTC 11395 / H) (Leptospira parva)
871271	ME	MESO	206	304	0.025	0.467	0.287	32	360.1	0	0.302	0.156	Zinderia insecticola (strain CARI)
871963	ME	MESO	3268	310	0.051	0.184	0.213	441	384.6	0.032	0.135	0.158	Desulfitobacterium dichloroeliminans (strain LMG P-21439 / DCA1)
872331	ME	MESO	643	363	0.053	0.329	0.262	85	419.4	0.013	0.232	0.183	Mycoplasma hyorhinis (strain HUB-1)
875328	ME	MESO	4119	320	0.124	0.138	0.27	329	380.2	0.08	0.093	0.205	Mycobacterium sp (strain JDM601)
879243	ME	MESO	1669	374	0.061	0.207	0.215	382	428	0.038	0.154	0.162	Porphyromonas asaccharolytica (strain ATCC 25260 / DSM 20707 / VPI 4198)	37
880070	ME	MESO	4967	357	0.039	0.237	0.209	297	380.3	0.029	0.184	0.178	Cyclobacterium marinum (strain ATCC 25205 / DSM 745)
880071	ME	MESO	3823	350	0.045	0.294	0.239	372	388.9	0.035	0.222	0.198	Flexibacter litoralis (strain ATCC 23117 / DSM 6794 / NBRC 15988 / NCIMB 1366 / Sio-4)
880072	ME	MESO	2827	321	0.049	0.162	0.204	588	410.9	0.026	0.091	0.136	Desulfobacca acetoxidans (strain ATCC 700848 / DSM 11109 / ASRB2)	37
880591	ME	MESO	3198	299	0.076	0.112	0.212	302	367.6	0.053	0.099	0.167	Ketogulonicigenium vulgare (strain Y25)	27-29
882102	ME	MESO	3696	313	0.048	0.178	0.213	466	373.8	0.034	0.138	0.162	Vibrio anguillarum (strain ATCC 68554 / 775) (Listonella anguillarum)
882378	ME	MESO	3839	288	0.13	0.201	0.306	995	453.7	0.067	0.118	0.19	Burkholderia rhizoxinica (strain DSM 19002 / CIP 109453 / HKI 454)
883062	ME	MESO	1778	348	0.153	0.23	0.301	224	394.8	0.096	0.165	0.217	Bifidobacterium bifidum (strain S17)
886293	ME	MESO	7065	366	0.132	0.186	0.291	348	385	0.078	0.123	0.204	Singulisphaera acidiphila (strain ATCC BAA-1392 / DSM 18658 / VKM B-2454 / MOB10)	20-26	4.2-7.5
886377	ME	MESO	3414	337	0.044	0.258	0.221	627	418.1	0.032	0.204	0.183	Muricauda ruestringensis (strain DSM 13258 / LMG 19739 / B1)	30
886882	ME	MESO	5980	288	0.064	0.223	0.237	419	378.8	0.047	0.162	0.18	Paenibacillus polymyxa (strain SC2) (Bacillus polymyxa)
889378	HA	HALO	2737	367	0.081	0.201	0.23	244	394.4	0.063	0.16	0.19	Spirochaeta africana (strain ATCC 700263 / DSM 8902 / Z-7692)	35
891391	ME	MESO	2011	291	0.072	0.311	0.254	246	391.5	0.059	0.274	0.217	Lactobacillus acidophilus (strain 30SC)	37	4-5
891398	ME	MESO	120	253	0.13	0.251	0.351	14	464.1	0.029	0.074	0.21	Tremblaya princeps (strain PCIT)
891968	TH	THERMO	1982	324	0.027	0.128	0.18	331	373.5	0.017	0.101	0.149	Anaerobaculum mobile (strain ATCC BAA-54 / DSM 13181 / NGA)	55-60
903503	ME	MESO	401	340	0.042	0.163	0.177	151	401.9	0.014	0.11	0.117	Moranella endobia (strain PCIT)
903510	ME	MESO	4397	315	0.053	0.166	0.204	504	366	0.036	0.134	0.157	Vibrio furnissii (strain DSM 14383 / NCTC 11218)	20-30
903814	ME	MESO	4477	284	0.053	0.224	0.231	294	383.2	0.03	0.159	0.165	Eubacterium limosum (strain KIST612)
906968	ME	MESO	2508	360	0.042	0.138	0.194	479	430.7	0.026	0.107	0.156	Treponema brennaborense (strain DSM 12168 / CIP 105900 / DD5/3)
908937	ME	MESO	2488	384	0.066	0.241	0.213	601	409	0.045	0.191	0.163	Prevotella dentalis (strain ATCC 49559 / DSM 3688 / JCM 13448 / NCTC 12043 / ES 2772) (Mitsuokella dentalis)
911045	ME	MESO	5149	308	0.082	0.182	0.247	812	385	0.067	0.158	0.199	Pseudovibrio sp (strain FO-BEG1)	28
926550	TH	THERMO	3942	364	0.059	0.123	0.184	297	397.5	0.045	0.119	0.16	Caldilinea aerophila (strain DSM 14535 / JCM 11387 / NBRC 104270 / STL-6-O1)	55	7.5-8.0
926556	ME	MESO	4486	354	0.046	0.245	0.216	301	371.9	0.034	0.197	0.183	Echinicola vietnamensis (strain DSM 17526 / LMG 23754 / KMM 6221)
926562	ME	MESO	3463	349	0.045	0.237	0.221	260	375.8	0.037	0.206	0.193	Owenweeksia hongkongensis (strain DSM 17368 / JCM 12287 / NRRL B-23963)
926566	ME	MESO	3912	360	0.11	0.15	0.261	432	395.2	0.072	0.113	0.202	Terriglobus roseus (strain DSM 18391 / NRRL B-41598 / KBS 63)	X	6
926569	TH	THERMO	3045	345	0.053	0.139	0.191	648	408.9	0.038	0.125	0.156	Anaerolinea thermophila (strain DSM 14523 / JCM 11388 / NBRC 100420 / UNI-1)	50-60	6-8
927666	ME	MESO	1894	306	0.048	0.243	0.223	423	388.2	0.033	0.175	0.168	Streptococcus oralis (strain Uo5)
927704	ME	MESO	3335	305	0.059	0.239	0.232	674	374.3	0.028	0.153	0.158	Selenomonas ruminantium subsp lactilytica (strain NBRC 103574 / TAM6421)
929556	ME	MESO	4280	350	0.034	0.196	0.195	318	379.5	0.026	0.149	0.16	Solitalea canadensis (strain ATCC 29591 / DSM 3403 / NBRC 15130 / NCIMB 12057 / USAM 9D)	26
929562	ME	MESO	4231	362	0.03	0.196	0.19	293	372.7	0.022	0.156	0.16	Emticicia oligotrophica (strain DSM 17448 / GPTSA100-15)
930169	HA	HALO	4310	331	0.092	0.2	0.246	399	364	0.072	0.171	0.208	Alcanivorax dieselolei (strain DSM 16502 / CGMCC 13690 / B-5)	4-55
930171	ME	MESO	4061	323	0.135	0.145	0.275	596	407.4	0.087	0.107	0.206	Arthrobacter phenanthrenivorans (strain DSM 18606 / JCM 16027 / LMG 23796 / Sphe3)	30
931626	ME	MESO	3444	330	0.029	0.171	0.179	909	394	0.018	0.138	0.143	Acetobacterium woodii (strain ATCC 29683 / DSM 1030 / JCM 2381 / KCTC 1655)
936154	ME	MESO	1855	301	0.042	0.216	0.211	253	372.6	0.032	0.175	0.175	Streptococcus parauberis (strain KCTC 11537)
936155	ME	MESO	1647	308	0.055	0.197	0.227	333	372.1	0.017	0.094	0.142	Helicobacter felis (strain ATCC 49179 / NCTC 12436 / CS1)
937773	ME	MESO	2438	294	0.064	0.265	0.222	688	368	0.045	0.222	0.182	Staphylococcus pseudintermedius (strain HKU10-03)	35
937774	ME	MESO	1554	335	0.066	0.219	0.242	480	392.1	0.034	0.153	0.178	Taylorella equigenitalis (strain MCE9)
937777	RA	RADIO	4139	303	0.11	0.168	0.263	332	376.9	0.069	0.123	0.202	Deinococcus peraridilitoris (strain DSM 19664 / LMG 22246 / CIP 109416 / KR-200)
940190	ME	MESO	1866	281	0.056	0.249	0.228	548	352.6	0.033	0.201	0.175	Melissococcus plutonius (strain ATCC 35311 / CIP 104052 / LMG 20360 / NCIMB 702443)
941639	TH,AC	THERMO,ACIDO	2916	275	0.077	0.247	0.262	366	371	0.042	0.174	0.182	Bacillus coagulans (strain 2-6)	55
943945	ME	MESO	962	317	0.035	0.319	0.252	93	403	0.013	0.234	0.19	Mycoplasma fermentans (strain M64)
945021	HA	HALO	2444	286	0.074	0.302	0.246	695	365.1	0.053	0.243	0.208	Tetragenococcus halophilus (strain DSM 20338 / JCM 20259 / NCIMB 9735 / NBRC 12172)
945713	TH	THERMO	3066	353	0.028	0.209	0.202	294	364.4	0.017	0.182	0.18	Ignavibacterium album (strain DSM 19864 / JCM 16511 / NBRC 101810 / Mat9-16)	45	7
953739	ME	MESO	7382	332	0.18	0.165	0.337	1328	411	0.121	0.12	0.255	Streptomyces venezuelae (strain ATCC 10712 / CBS 65069 / DSM 40230 / JCM 4526 / NBRC 13096 / PD 04745)
979556	ME	MESO	3638	331	0.122	0.132	0.278	303	397.6	0.084	0.11	0.212	Microbacterium testaceum (strain StLB037)
981222	TH	THERMO	3029	360	0.098	0.153	0.239	752	390.1	0.053	0.096	0.164	Chloracidobacterium thermophilum (strain B)	53
981540	ME	MESO	1864	305	0.042	0.216	0.206	618	372.3	0.027	0.178	0.163	Streptococcus pasteurianus (strain ATCC 43144 / JCM 5346 / CDC 1723-81)
983544	ME	MESO	2948	340	0.042	0.257	0.215	551	418.3	0.026	0.195	0.167	Lacinutrix sp (strain 5H-3-7-4)	17.5	6.5
983548	ME	MESO	2969	342	0.046	0.231	0.209	419	416.3	0.03	0.197	0.167	Krokinobacter sp (strain 4H-3-7-5) (Krokinobacter diaphorus (strain 4H-3-7-5))	15-25
983917	ME	MESO	4495	330	0.099	0.124	0.277	1057	424.5	0.056	0.09	0.197	Rubrivivax gelatinosus (strain NBRC 100245 / IL144)
984262	ME	MESO	4125	293	0.104	0.292	0.318	526	407.6	0.029	0.194	0.183	Saprospira grandis (strain Lewin)	30
985665	ME	MESO	5472	308	0.066	0.203	0.226	457	374.4	0.047	0.166	0.18	Paenibacillus terrae (strain HPL-003)
990288	TH,AC	THERMO,ACIDO	3035	295	0.085	0.175	0.258	342	368	0.047	0.113	0.185	Acidithiobacillus caldus (strain SM-1)
990317	ME	MESO	2289	296	0.046	0.228	0.218	965	365.2	0.027	0.177	0.163	Streptococcus gallolyticus (strain ATCC BAA-2069)
991905	ME	MESO	4311	316	0.088	0.135	0.241	372	363.1	0.061	0.102	0.188	Polymorphum gilvum (strain LMG 25793 / CGMCC 19160 / SL003B-26A1)
992406	ME	MESO	1975	316	0.039	0.258	0.224	230	372.8	0.023	0.202	0.173	Riemerella anatipestifer (strain RA-GD)
994484	ME	MESO	6029	329	0.07	0.141	0.221	508	374.6	0.043	0.11	0.166	Pseudomonas brassicacearum (strain NFM421)
999541	ME	MESO	7291	345	0.089	0.123	0.248	470	371.2	0.059	0.102	0.182	Burkholderia gladioli (strain BSR3)
1001585	ME	MESO	4917	323	0.069	0.15	0.232	496	372.1	0.043	0.111	0.173	Pseudomonas mendocina (strain NK-01)
1002672	ME	MESO	1445	279	0.04	0.269	0.259	516	354.2	0.022	0.24	0.22	Pelagibacter sp (strain IMCC9063)
1002804	ME	MESO	1958	280	0.065	0.199	0.245	507	342.7	0.018	0.1	0.155	Helicobacter bizzozeronii (strain CIII-1)
1002809	ME	MESO	3767	285	0.046	0.208	0.205	358	374.3	0.035	0.153	0.165	Solibacillus silvestris (strain StLB046) (Bacillus silvestris)
1003195	ME	MESO	9214	308	0.23	0.2	0.392	879	451.7	0.119	0.105	0.257	Streptomyces cattleya (strain ATCC 35852 / DSM 46488 / JCM 4925 / NBRC 14057 / NRRL 8057)
1004787	ME	MESO	3934	341	0.065	0.194	0.228	492	389.1	0.05	0.161	0.185	Alteromonas macleodii (strain Balearic Sea AD45)
1005048	ME	MESO	4412	345	0.072	0.126	0.227	1579	399.5	0.046	0.096	0.172	Collimonas fungivorans (strain Ter331)
1005058	ME	MESO	2475	319	0.045	0.208	0.205	410	367.5	0.025	0.142	0.146	Gallibacterium anatis (strain UMN179)
1006551	ME	MESO	5441	316	0.052	0.144	0.195	891	375.3	0.038	0.122	0.156	Klebsiella oxytoca (strain ATCC 8724 / DSM 4798 / JCM 20051 / NBRC 3318 / NRRL B-199 / KCTC 1686)
1007105	ME	MESO	3743	315	0.079	0.139	0.226	381	377.5	0.052	0.119	0.176	Pusillimonas sp (strain T7-7)
1008459	ME	MESO	1522	328	0.067	0.219	0.246	447	385.7	0.038	0.16	0.183	Taylorella asinigenitalis (strain MCE3)
1028307	ME	MESO	4877	312	0.057	0.153	0.202	838	375.9	0.038	0.127	0.156	Enterobacter aerogenes (strain ATCC 13048 / DSM 30053 / JCM 1235 / KCTC 2190 / NBRC 13534 / NCIMB 10102 / NCTC 10006)
1029718	ME	MESO	1481	319	0.029	0.219	0.204	190	382	0.007	0.166	0.142	Arthromitus sp (strain SFB-mouse-Japan)
1031711	ME	MESO	4675	326	0.135	0.164	0.296	424	374.6	0.065	0.104	0.183	Ralstonia solanacearum (strain Po82)
1032480	ME	MESO	5187	322	0.136	0.152	0.281	995	429.5	0.084	0.099	0.2	Microlunatus phosphovorus (strain ATCC 700054 / DSM 10555 / JCM 9379 / NBRC 101784 / NCIMB 13414 / VKM Ac-1990 / NM-1)
1032845	ME	MESO	1293	251	0.054	0.223	0.252	208	383.8	0.012	0.129	0.151	Rickettsia heilongjiangensis (strain ATCC VR-1524 / 054)
1033837	ME	MESO	2116	290	0.07	0.314	0.257	231	394.4	0.056	0.265	0.21	Lactobacillus kefiranofaciens (strain ZW3)
1034807	ME	MESO	2846	343	0.027	0.201	0.183	813	404.2	0.015	0.153	0.134	Flavobacterium branchiophilum (strain FL-15)
1036672	ME	MESO	3898	258	0.076	0.145	0.223	386	326.4	0.056	0.13	0.179	Advenella kashmirensis (strain DSM 17095 / LMG 22695 / WT001)
1036673	ME	MESO	7755	315	0.091	0.193	0.264	454	379.5	0.051	0.141	0.186	Paenibacillus mucilaginosus (strain KNP414)
1041826	ME	MESO	2611	340	0.031	0.231	0.201	293	380.8	0.021	0.182	0.16	Flavobacterium columnare (strain ATCC 49512 / CIP 103533 / TG 44/87)
1042156	ME	MESO	2346	324	0.073	0.261	0.246	281	391.6	0.044	0.191	0.181	Clostridium sp (strain SY8519)
1042878	ME	MESO	7295	310	0.093	0.128	0.247	2136	394.6	0.062	0.094	0.186	Cupriavidus necator (strain ATCC 43291 / DSM 13513 / N-1)	30
1045854	ME	MESO	1337	299	0.069	0.242	0.222	195	392.7	0.05	0.21	0.179	Weissella koreensis (strain KACC 15510)
1045855	ME	MESO	3137	319	0.109	0.148	0.27	384	380.1	0.061	0.101	0.187	Pseudoxanthomonas spadix (strain BD-a59)
1046629	ME	MESO	1872	317	0.057	0.236	0.225	275	373.6	0.039	0.192	0.174	Streptococcus salivarius (strain 57I)
1048260	ME	MESO	2440	292	0.109	0.216	0.309	275	381.8	0.065	0.139	0.237	Leptospirillum ferriphilum (strain ML-04)
1051632	TH,AC	THERMO,ACIDO	3567	276	0.071	0.148	0.202	298	369.5	0.05	0.121	0.151	Sulfobacillus acidophilus (strain TPY)	50	1.8
1054460	ME	MESO	2219	278	0.051	0.25	0.239	327	370.8	0.034	0.178	0.171	Streptococcus pseudopneumoniae (strain IS7493)
1069533	ME	MESO	1861	284	0.048	0.232	0.231	551	367	0.029	0.173	0.17	Streptococcus infantarius (strain CJ18)
1069534	ME	MESO	1809	292	0.057	0.271	0.251	263	373.8	0.044	0.233	0.211	Lactobacillus ruminis (strain ATCC 27782 / RF3)
1082931	ME	MESO	3860	301	0.089	0.146	0.229	330	367.3	0.061	0.108	0.183	Pelagibacterium halotolerans (strain JCM 15775 / CGMCC 17692 / B2)
1085623	PS	PSYCHRO	3505	333	0.053	0.179	0.223	393	376.1	0.04	0.155	0.175	Glaciecola nitratireducens (strain JCM 12485 / KCTC 12276 / FR1064)
1089553	TH	THERMO	2782	291	0.052	0.184	0.224	844	374.3	0.03	0.122	0.165	Thermacetogenium phaeum (strain ATCC BAA-254 / DSM 12270 / PB)	58	6.8
1091494	HA,AL	HALO,ALKALI	3942	319	0.061	0.197	0.225	823	426	0.036	0.142	0.16	Methylomicrobium alcaliphilum (strain DSM 19304 / NCIMB 14124 / VKM B-2133 / 20Z)
1094466	ME	MESO	2647	336	0.029	0.212	0.198	688	400.3	0.017	0.172	0.151	Flavobacterium indicum (strain DSM 17447 / CIP 109464 / GPTSA100-9)	37	5-11
1094489	ME	MESO	1248	333	0.059	0.185	0.218	243	376.9	0.027	0.128	0.153	Bartonella australis (strain Aust/NH1)
1105110	ME	MESO	1241	259	0.049	0.21	0.244	211	380.2	0.013	0.127	0.15	Rickettsia australis (strain Cutlack)
1105111	ME	MESO	1374	261	0.051	0.228	0.252	205	382.4	0.012	0.129	0.153	Rickettsia amblyommii (strain GAT-30V)
1105113	ME	MESO	1258	254	0.053	0.221	0.251	203	385	0.012	0.133	0.156	Rickettsia rhipicephali (strain 3-7-female6-CWPP)
1110502	ME	MESO	5070	332	0.099	0.113	0.255	343	372.1	0.078	0.1	0.218	Tistrella mobilis (strain KA081020-065)
1111708	ME	MESO	3421	320	0.065	0.187	0.215	568	392	0.041	0.13	0.158	Synechocystis sp (strain PCC 6803 / Kazusa)
1112204	ME	MESO	5088	340	0.134	0.144	0.268	827	405.9	0.1	0.115	0.213	Gordonia polyisoprenivorans (strain DSM 44266 / VH2)
1116231	ME	MESO	1903	291	0.048	0.24	0.226	493	369.6	0.029	0.179	0.168	Streptococcus macedonicus (strain ACA-DC 198)
1117647	HA	HALO	3662	336	0.061	0.151	0.206	452	375.8	0.046	0.118	0.165	Simiduia agarivorans (strain DSM 21679 / JCM 13881 / BCRC 17597 / SA1)	30-35	7.0-10.0
1117943	ME	MESO	6458	303	0.088	0.159	0.252	1764	397.1	0.055	0.109	0.185	Rhizobium fredii (strain HH103) (Sinorhizobium fredii)
1121335	TH	THERMO	3035	316	0.033	0.205	0.197	827	415	0.019	0.158	0.147	Clostridium stercorarium subsp stercorarium (strain ATCC 35414 / DSM 8532 / NCIMB 11754)	65	7.3
1127134	ME	MESO	5323	326	0.136	0.145	0.276	343	394.8	0.093	0.11	0.212	Nocardia cyriacigeorgica (strain GUH-2)
1128398	ME	MESO	2836	298	0.03	0.242	0.235	780	372.5	0.017	0.199	0.195	Clostridium acidurici (strain ATCC 7906 / DSM 604 / KCTC 5404 / 9a)	X	7.4
1133850	ME	MESO	8945	315	0.188	0.187	0.349	405	385.8	0.1	0.128	0.229	Streptomyces hygroscopicus subsp jinggangensis (strain 5008)
1142394	ME	MESO	3213	349	0.203	0.199	0.397	726	430.2	0.129	0.139	0.293	Phycisphaera mikurensis (strain NBRC 102666 / KCTC 22515 / FYK2301M01)
1144275	ME	MESO	8015	383	0.145	0.165	0.321	409	378.6	0.092	0.125	0.236	Corallococcus coralloides (strain ATCC 25202 / DSM 2259 / NBRC 100086 / M2)
1144889	PS,RA	PSYCHRO,RADIO	5195	308	0.174	0.14	0.338	1073	414.1	0.122	0.093	0.261	Modestobacter marinus (strain BC501)
1146883	ME	MESO	4772	304	0.184	0.162	0.347	1162	402	0.111	0.1	0.254	Blastococcus saxobsidens (strain DD2)
1147128	ME	MESO	1647	379	0.154	0.234	0.287	718	458.6	0.13	0.199	0.247	Bifidobacterium asteroides (strain PRL2011)
1155766	ME	MESO	2798	295	0.06	0.272	0.239	1061	352.7	0.038	0.231	0.193	Enterococcus faecium (strain Aus0004)
1157951	ME	MESO	4199	294	0.053	0.193	0.21	660	383.6	0.035	0.146	0.159	Providencia stuartii (strain MRSN 2154)
1162668	ME	MESO	2382	308	0.08	0.176	0.272	272	383.1	0.046	0.1	0.206	Leptospirillum ferrooxidans (strain C2-3)
1163389	ME	MESO	1587	284	0.034	0.197	0.201	671	364.8	0.017	0.172	0.159	Francisella noatunensis subsp orientalis (strain Toba 04)
1163745	ME	MESO	1618	325	0.047	0.226	0.244	306	358.1	0.014	0.133	0.177	Helicobacter cetorum (strain ATCC BAA-540 / MIT 99-5656)
1167006	ME	MESO	3479	338	0.048	0.18	0.215	453	402.6	0.028	0.122	0.161	Desulfocapsa sulfexigens (strain DSM 10523 / SB164P1)	30	6.0-8.2
1171373	ME	MESO	3292	322	0.161	0.173	0.311	809	418.3	0.112	0.127	0.232	Propionibacterium acidipropionici (strain ATCC 4875 / DSM 20272 / JCM 6432 / NBRC 12425 / NCIMB 8070)
1172562	ME	MESO	2107	299	0.05	0.22	0.245	256	364	0.02	0.124	0.175	Helicobacter cinaedi (strain PAGU611)
1179773	ME	MESO	8395	331	0.148	0.153	0.303	1204	417.9	0.09	0.102	0.221	Saccharothrix espanaensis (strain ATCC 51144 / DSM 44229 / JCM 9112 / NBRC 15066 / NRRL 15764)
1191523	TH	THERMO	2796	357	0.028	0.221	0.197	320	364.7	0.019	0.184	0.178	Melioribacter roseus (strain P3M)
1194526	ME	MESO	2403	299	0.081	0.312	0.253	399	377.9	0.053	0.265	0.201	Staphylococcus warneri (strain SG1)
1197325	ME	MESO	650	285	0.06	0.37	0.331	58	460.2	0.01	0.189	0.229	Mycoplasma wenyonii (strain Massachusetts) (Eperythrozoon wenyonii)
1205910	ME	MESO	5469	305	0.232	0.251	0.392	632	400.5	0.13	0.164	0.271	Nocardiopsis alba (strain ATCC BAA-2165 / BE74)
1209989	ME	MESO	3716	277	0.033	0.199	0.22	868	362.6	0.018	0.124	0.16	Tepidanaerobacter acetatoxydans (strain DSM 21804 / JCM 16047 / Re1)
1212765	ME	MESO	922	233	0.116	0.398	0.409	55	491.2	0.012	0.188	0.209	Mycoplasma haemolamae (strain Purdue)
1215343	ME	MESO	1369	306	0.045	0.168	0.216	469	380.5	0.016	0.108	0.149	Liberibacter crescens (strain BT-1)
1229758	ME	MESO	1674	305	0.056	0.204	0.203	277	381.9	0.043	0.173	0.166	Leuconostoc carnosum (strain JB16)
1246955	ME	MESO	871	343	0.048	0.31	0.261	164	408.2	0.01	0.217	0.171	Mycoplasma cynos (strain C142)
1255043	ME	MESO	3696	294	0.136	0.219	0.305	763	391.8	0.075	0.151	0.211	Thioalkalivibrio nitratireducens (strain DSM 14787 / UNIQEM 213 / ALEN2)
1278073	ME	MESO	8001	391	0.141	0.164	0.328	398	383.6	0.093	0.128	0.248	Myxococcus stipitatus (strain DSM 14675 / JCM 12634 / Mx s8)
1322246	ME	MESO	3258	322	0.063	0.182	0.225	601	402.4	0.038	0.128	0.167	Desulfovibrio piezophilus (strain DSM 21447 / JCM 15486 / C1TLV30)

## Sheet: Table S2
Supplementary Table S2: Calculated data and lifestyle classifications for archaeal proteomes.
Taxon ID	Lifestyle	Lifestyle group	Number of proteins	Avg. length of proteins	IUPred: Avg. fraction of disordered residues in proteins	FoldIndex: Avg. fraction of disordered residues in proteins	VSL2: Avg. fraction of disordered residues in proteins	Number of annotated enzymes	Avg. length of enzymes	IUPred: Avg. fraction of disordered residues in enzymes	FoldIndex: Avg. fraction of disordered residues in enzymes	VSL2: Avg. fraction of disordered residues in enzymes	Species name and strain	Optimal growth temperature in C° (where found)	Optimal growth pH (where found)
64091	HA	HALO	2416	280	0.224	0.323	0.36	277	367	0.1986	0.293	0.3131	Halobacterium salinarum (strain ATCC 700922 / JCM 11081 / NRC-1)	50
69014	HY	HYPERT	2283	278	0.026	0.191	0.211	258	365	0.0196	0.18	0.1727	Pyrococcus kodakaraensis (strain ATCC BAA-918 / JCM 12380 / KOD1)	65-100
70601	HY	HYPERT	2076	274	0.02	0.154	0.215	261	370	0.0143	0.172	0.1682	Pyrococcus horikoshii (strain ATCC 700860 / DSM 12428 / JCM 9974 / NBRC 100139 / OT-3)	80-102	7
79929	TH	THERMO	1754	282	0.044	0.197	0.234	492	349	0.0399	0.18	0.2065	Methanothermobacter marburgensis (strain DSM 2133 / 14651 / NBRC 100331 / OCM 82 / Marburg)	65-70
178306	HY	HYPERT	2588	253	0.023	0.112	0.17	222	344	0.0118	0.08	0.1271	Pyrobaculum aerophilum (strain ATCC 51768 / IM2 / DSM 7523 / JCM 9630 / NBRC 100827)	74-104	7
186497	HY	HYPERT	2042	283	0.017	0.171	0.186	315	362	0.0132	0.169	0.1656	Pyrococcus furiosus (strain ATCC 43587 / DSM 3638 / JCM 8422 / Vc1)	70-103	5-9
187420	TH	THERMO	1869	281	0.048	0.197	0.238	365	343	0.0395	0.167	0.2035	Methanothermobacter thermautotrophicus (strain ATCC 29096 / DSM 1053 / JCM 10044 / NBRC 100330 / Delta H)	65-70
188937	ME	MESO	4300	310	0.054	0.228	0.244	342	367	0.0323	0.139	0.1899	Methanosarcina acetivorans (strain ATCC 35395 / DSM 2834 / JCM 12185 / C2A)	35-40	6.5-7
190192	HY	HYPERT	1685	297	0.075	0.247	0.294	269	349	0.065	0.266	0.2796	Methanopyrus kandleri (strain AV19 / DSM 6324 / JCM 9639 / NBRC 100938)	80-101	5.5-7
192952	ME	MESO	3256	303	0.052	0.217	0.242	750	384	0.0328	0.156	0.1937	Methanosarcina mazei (strain ATCC BAA-159 / DSM 3647 / Goe1 / Go1 / JCM 11833 / OCM 88)	30-40	5.5-8
224325	HY	HYPERT	2387	276	0.017	0.166	0.203	345	344	0.0133	0.146	0.174	Archaeoglobus fulgidus (strain ATCC 49558 / VC-16 / DSM 4304 / JCM 9628 / NBRC 100126)	60-95
228908	HY	HYPERT	535	282	0.018	0.246	0.188	47	398	0.005	0.242	0.155	Nanoarchaeum equitans (strain Kin4-M)
243232	HY	HYPERT	1787	283	0.014	0.202	0.199	503	353	0.0097	0.177	0.1676	Methanocaldococcus jannaschii (strain ATCC 43067 / DSM 2661 / JAL-1 / JCM 10045 / NBRC 100440)	85	5.2-7
259564	PS	-	2203	302	0.041	0.193	0.21	491	371	0.0284	0.144	0.1782	Methanococcoides burtonii (strain DSM 6242)	0-2
263820	TH,AC	THERMOACIDO	1532	307	0.02	0.183	0.174	585	351	0.0109	0.174	0.1515	Picrophilus torridus (strain ATCC 700027 / DSM 9790 / JCM 10055 / NBRC 100828)	60	0.7
267377	ME	MESO	1694	284	0.025	0.199	0.219	477	347	0.0177	0.157	0.1906	Methanococcus maripaludis (strain S2 / LL)	25-40	6.5-8
269797	ME	MESO	3586	311	0.053	0.219	0.241	496	374	0.0319	0.143	0.1877	Methanosarcina barkeri (strain Fusaro / DSM 804)	35-40
272557	HY	HYPERT	1678	289	0.037	0.137	0.229	336	365	0.0284	0.104	0.2012	Aeropyrum pernix (strain ATCC 700893 / DSM 11879 / JCM 9820 / NBRC 100138 / K1)	70-100	5-9
272569	HA	HALO	4102	280	0.242	0.382	0.363	674	374	0.216	0.367	0.3142	Haloarcula marismortui (strain ATCC 43049 / DSM 3752 / JCM 8966 / VKM B-1809) 40-50
272844	HY	HYPERT	1775	303	0.017	0.17	0.181	281	368	0.0128	0.172	0.1661	Pyrococcus abyssi (strain GE5 / Orsay)	67-103
273057	HY,AC	THERMOACIDO	2922	282	0.015	0.159	0.171	634	371	0.0086	0.122	0.1409	Sulfolobus solfataricus (strain ATCC 35092 / DSM 1617 / JCM 11322 / P2)	50-87	2-4.5
273063	HY,AC	THERMOACIDO	2762	270	0.015	0.159	0.179	577	360	0.0094	0.121	0.1432	Sulfolobus tokodaii (strain DSM 16993 / JCM 10545 / NBRC 100140 / 7)	80	2.5-3
273075	TH,AC	THERMOACIDO	1481	306	0.026	0.17	0.192	213	366	0.0216	0.179	0.1772	Thermoplasma acidophilum (strain ATCC 25905 / DSM 1728 / JCM 9062 / NBRC 15155 / AMRC-C165)	45-63	0.5-4
273116	TH,AC	THERMOACIDO	1522	297	0.025	0.183	0.197	201	364	0.016	0.169	0.1731	Thermoplasma volcanium (strain ATCC 51530 / DSM 4299 / JCM 9571 / NBRC 15438 / GSS1)	33-67	1-4
304371	ME	MESO	2989	285	0.056	0.168	0.229	249	360	0.0349	0.128	0.1877	Methanocella paludicola (strain DSM 17711 / JCM 13418 / NBRC 101707 / SANAE)	37	6.5-7.8
309800	HA	HALO	3979	283	0.211	0.349	0.363	781	371	0.1904	0.337	0.3192	Haloferax volcanii (strain ATCC 29605 / DSM 3757 / JCM 8879 / NBRC 14742 / NCIMB 2012 / VKM B-1768 / DS2)	42
323259	ME	MESO	3067	323	0.047	0.162	0.201	559	411	0.0286	0.121	0.1569	Methanospirillum hungatei JF-1 (strain ATCC 27890 / DSM 864 / NBRC 100397 / JF-1)	37
330779	TH,AC	THERMOACIDO	2186	284	0.018	0.156	0.183	515	371	0.0096	0.131	0.1492	Sulfolobus acidocaldarius (strain ATCC 33909 / DSM 639 / JCM 8929 / NBRC 15157 / NCIMB 11770)	70-75	1-6
339860	ME	MESO	1531	322	0.052	0.275	0.242	372	340	0.0352	0.223	0.2005	Methanosphaera stadtmanae (strain ATCC 43021 / DSM 3091 / JCM 11832 / MCB-3)	36-40
340102	HY	HYPERT	2287	266	0.022	0.104	0.163	381	368	0.0151	0.086	0.1363	Pyrobaculum arsenaticum (strain DSM 13514 / JCM 11321)	95
342949	HY	HYPERT	1973	287	0.017	0.173	0.189	222	361	0.0144	0.174	0.1647	Pyrococcus sp (strain NA2)	70-103	5-9
348780	HA,AL	HALO	2763	294	0.243	0.386	0.376	760	393	0.2011	0.351	0.3243	Natronomonas pharaonis (strain ATCC 35678 / DSM 2160)	X	8.5
349307	TH	THERMO	1664	304	0.038	0.147	0.222	408	376	0.0243	0.11	0.1845	Methanosaeta thermophila (strain DSM 6194 / PT)	55-60
351160	ME	MESO	3065	290	0.059	0.16	0.222	639	365	0.0325	0.121	0.1737	Uncultured methanogenic archaeon RC-I
362976	HA	HALO	2544	302	0.227	0.358	0.337	693	397	0.1936	0.327	0.2841	Haloquadratum walsbyi (strain DSM 16790 / HBSQ001)
368407	ME	MESO	2462	289	0.071	0.162	0.22	467	360	0.0395	0.111	0.1653	Methanoculleus marisnigri (strain ATCC 35101 / DSM 1498 / JR1)	21-25
368408	HY	HYPERT	1867	291	0.026	0.125	0.213	250	378	0.0132	0.102	0.1637	Thermofilum pendens (strain Hrk 5)	88	5-6
374847	ME	MESO	1595	297	0.019	0.141	0.216	221	391	0.0164	0.126	0.2003	Korarchaeum cryptofilum (strain OPF8)
384616	HY	HYPERT	1969	268	0.024	0.116	0.159	358	362	0.0142	0.085	0.1248	Pyrobaculum islandicum (strain DSM 4184 / JCM 9189)	100
391623	HY	HYPERT	2250	279	0.017	0.184	0.195	201	361	0.0119	0.179	0.1646	Thermococcus barophilus (strain DSM 11836 / MP)
397948	HY	HYPERT	1960	306	0.018	0.093	0.145	242	397	0.0132	0.079	0.1255	Caldivirga maquilingensis (strain ATCC 700844 / DSM 13496 / JCM 10307 / IC-167)	85
399549	TH,AC	THERMOACIDO	2246	284	0.026	0.147	0.201	433	361	0.022	0.127	0.1794	Metallosphaera sedula (strain ATCC 51363 / DSM 5348)	70	2
399550	HY	HYPERT	1567	290	0.017	0.162	0.16	233	375	0.0099	0.145	0.1335	Staphylothermus marinus (strain ATCC 43588 / DSM 3639 / F1)	92
406327	ME	MESO	1653	292	0.019	0.171	0.208	346	366	0.0132	0.143	0.181	Methanococcus vannielii (strain SB / ATCC 35089 / DSM 1224)	20-40
406552	HA	HALO	4267	250	0.274	0.4	0.423	237	370	0.2159	0.375	0.3305	Natrinema sp (strain J7-2)
410358	ME	MESO	1732	300	0.036	0.13	0.183	399	357	0.027	0.097	0.1554	Methanocorpusculum labreanum (strain ATCC 43576 / DSM 4855 / Z)	37
410359	HY	HYPERT	2143	282	0.021	0.095	0.159	381	366	0.0168	0.083	0.1361	Pyrobaculum calidifontis (strain JCM 11548 / VA1)	90-95
414004	PS	-	2016	309	0.122	0.252	0.333	427	352	0.0655	0.154	0.2457	Cenarchaeum symbiosum (strain A)	10
415426	HY	HYPERT	1591	282	0.03	0.131	0.195	234	365	0.0201	0.123	0.1667	Hyperthermus butylicus (strain DSM 5456 / JCM 9403)	95-108	7
416348	HA,PS	HALO	3468	289	0.245	0.392	0.382	355	403	0.2353	0.376	0.3513	Halorubrum lacusprofundi (strain ATCC 49239 / DSM 5036 / JCM 8891 / ACAM 34)	0-42
419665	ME	MESO	1482	294	0.029	0.217	0.218	324	369	0.0191	0.183	0.1825	Methanococcus aeolicus (strain Nankai-3 / ATCC BAA-1280)	42
420247	ME	MESO	1778	309	0.04	0.256	0.241	439	355	0.0268	0.201	0.1938	Methanobrevibacter smithii (strain PS / ATCC 35061 / DSM 861)	37-40
436308	ME	MESO	1786	275	0.066	0.284	0.295	251	372	0.0366	0.213	0.2436	Nitrosopumilus maritimus (strain SCM1)
439481	TH,AC	THERMOACIDO	1531	303	0.023	0.225	0.207	280	376	0.013	0.204	0.1745	Aciduliprofundum boonei (strain DSM 19572 / T469)	70	3.3-5.8
453591	HY	HYPERT	1428	278	0.027	0.154	0.227	204	365	0.0228	0.136	0.1978	Ignicoccus hospitalis (strain KIN4/I / DSM 18386 / JCM 14125)	90
456320	ME	MESO	1654	300	0.042	0.254	0.248	296	358	0.0264	0.206	0.2063	Methanococcus voltae (strain ATCC BAA-1334 / A3)
456442	ME	MESO	2433	297	0.063	0.142	0.214	328	383	0.0354	0.105	0.1592	Methanoregula boonei (strain 6A8)	37	4-6
469382	HA	HALO	3869	290	0.224	0.372	0.36	456	371	0.2054	0.369	0.324	Halogeometricum borinquense (strain ATCC 700274 / DSM 11551 / JCM 10706 / PR3)	40
485914	HA	HALO	3325	286	0.236	0.377	0.372	352	396	0.2255	0.373	0.3354	Halomicrobium mukohataei (strain ATCC 700874 / DSM 12286 / JCM 9738 / NCIMB 13541)	45
490899	HY	HYPERT	1468	272	0.032	0.126	0.18	122	369	0.0097	0.104	0.1336	Desulfurococcus kamchatkensis (strain 1221n / DSM 18924)	85	5.5-7.5
519442	HA	HALO	2977	304	0.229	0.375	0.35	342	397	0.2219	0.39	0.3212	Halorhabdus utahensis (strain DSM 12940 / JCM 11049 / AX-2)	50	5.5-8.5
521011	ME	MESO	2634	308	0.064	0.141	0.209	328	382	0.0344	0.086	0.1497	Methanosphaerula palustris (strain ATCC BAA-1556 / DSM 19958 / E1-9c)	30	5.5
523841	HA	HALO	3444	283	0.216	0.365	0.356	636	385	0.1895	0.352	0.3069	Haloferax mediterranei (strain ATCC 33500 / DSM 1411 / JCM 8866 / NBRC 14739 / NCIMB 2177 / R-4)
523846	HY	HYPERT	1276	299	0.024	0.23	0.237	382	369	0.0182	0.213	0.2215	Methanothermus fervidus (strain ATCC 43054 / DSM 2088 / JCM 10308 / V24 S)	83
523850	HY	HYPERT	1968	281	0.022	0.169	0.189	202	358	0.0173	0.181	0.165	Thermococcus onnurineus (strain NA1)	80	8.5
529709	HY	HYPERT	1857	275	0.025	0.176	0.201	188	360	0.0145	0.169	0.1612	Pyrococcus yayanosii (strain CH1 / JCM 16557)	98
543526	HA	HALO	5077	288	0.252	0.423	0.385	458	401	0.2444	0.425	0.3548	Haloterrigena turkmenica (strain ATCC 51198 / DSM 5511 / NCIMB 13204 / VKM B-1734)
547558	HA	HALO	1974	296	0.059	0.222	0.237	454	370	0.0389	0.177	0.191	Methanohalophilus mahii (strain ATCC 35705 / DSM 5219 / SLP)	37	6.5-7.5
547559	HA,AL	HALO	4177	292	0.277	0.431	0.387	431	403	0.2518	0.405	0.3447	Natrialba magadii (strain ATCC 43099 / DSM 3394 / NCIMB 2190 / MS3)	X	9.5
572478	HY	HYPERT	2490	284	0.018	0.1	0.141	294	381	0.0107	0.084	0.1135	Vulcanisaeta distributa (strain DSM 14429 / JCM 11212 / NBRC 100878 / IC-017)	90	4.0-4.5
572546	HY	HYPERT	1812	262	0.016	0.178	0.191	288	362	0.0074	0.141	0.1503	Archaeoglobus profundus (strain DSM 5631 / JCM 9629 / NBRC 100127 / Av18)	82	4.6-7.5
573063	TH	THERMO	1432	283	0.012	0.192	0.202	312	345	0.0076	0.182	0.1873	Methanocaldococcus infernus (strain DSM 11812 / JCM 15783 / ME)	55-91	6.5
579137	TH	THERMO	1733	285	0.017	0.204	0.209	333	359	0.0132	0.187	0.18	Methanocaldococcus vulcanius (strain ATCC 700851 / DSM 12094 / M7)	49-89	6.5
583356	HY	HYPERT	1925	279	0.013	0.109	0.147	274	383	0.0047	0.084	0.1023	Ignisphaera aggregans (strain DSM 17230 / JCM 13409 / AQ1S1)	92	6.4
589924	HY	HYPERT	2449	268	0.017	0.193	0.223	338	363	0.0103	0.161	0.1868	Ferroglobus placidus (strain DSM 10642 / AEDII12DO)	85	7
593117	HY	HYPERT	2137	295	0.026	0.181	0.202	472	374	0.0192	0.16	0.1646	Thermococcus gammatolerans (strain DSM 15229 / JCM 11827 / EJ3)	88	5.8-9
593750	ME	MESO	2791	288	0.062	0.154	0.221	217	371	0.0347	0.117	0.1693	Methanoregula formicica (strain DSM 22288 / NBRC 105244 / SMSP)	30-33	7.0-7.6
604354	HY	HYPERT	2030	273	0.021	0.185	0.202	390	361	0.0148	0.171	0.1664	Thermococcus sibiricus (strain MM 739 / DSM 12597)	78	5.8-9.0
633148	HY	HYPERT	1384	287	0.02	0.114	0.168	218	378	0.0123	0.107	0.1486	Thermosphaera aggregans (strain DSM 11486 / M11TL)	85	6.5
634498	ME	MESO	2205	344	0.049	0.298	0.261	453	362	0.0334	0.222	0.2089	Methanobrevibacter ruminantium (strain ATCC 35063 / DSM 1093 / JCM 13430 / M1)
644295	HA	HALO	2238	296	0.072	0.306	0.268	354	365	0.0502	0.222	0.2179	Methanohalobium evestigatum (strain DSM 3721 / OCM 161 / Z-7303)	50	7
647113	TH	THERMO	1578	288	0.026	0.217	0.22	398	367	0.0189	0.19	0.1843	Methanothermococcus okinawensis (strain DSM 14208 / JCM 11175 / IH1)	40-75	4.5-8.5
666510	HY,AC	THERMOACIDO	1496	300	0.038	0.117	0.216	256	385	0.022	0.102	0.1829	Acidilobus saccharovorans (strain DSM 16705 / VKM B-2471 / 345-15)	80	3.5-4.0
673860	TH,AC	THERMOACIDO	1487	299	0.025	0.211	0.197	164	374	0.017	0.211	0.1729	Aciduliprofundum sp (strain MAR08-339)
679901	HA,AL	HALO	1959	309	0.049	0.22	0.226	380	370	0.0308	0.166	0.1856	Methanosalsum zhilinae (strain DSM 4017 / NBRC 107636 / OCM 62 / WeN5)	X	9.2
679926	ME	MESO	2775	297	0.047	0.198	0.231	342	373	0.0348	0.162	0.1894	Methanoplanus petrolearius (strain DSM 11571 / OCM 486 / SEBR 4847)	37
693661	HY	HYPERT	2049	270	0.023	0.173	0.205	423	363	0.013	0.128	0.1605	Archaeoglobus veneficus (strain DSM 11195 / SNP6)	75
694429	HY	HYPERT	1951	274	0.034	0.133	0.206	226	371	0.0194	0.111	0.1582	Pyrolobus fumarii (strain DSM 11204 / 1A)	106	5.5
765177	HY	HYPERT	1342	292	0.028	0.117	0.181	228	370	0.017	0.111	0.1552	Desulfurococcus mucosus (strain ATCC 35584 / DSM 2162 / JCM 9187 / O7/1)	85
768679	HY	HYPERT	1949	269	0.03	0.116	0.18	463	357	0.0136	0.084	0.1397	Thermoproteus tenax (strain ATCC 35583 / NBRC 100435 / JCM 9277 / Kra 1)	86
795797	HA	HALO	3758	267	0.211	0.366	0.354	277	362	0.2114	0.36	0.3504	Halalkalicoccus jeotgali (strain DSM 18796 / CECT 7217 / JCM 14584 / KCTC 4019 / B3)
797210	HA	HALO	4196	292	0.264	0.439	0.393	681	417	0.2434	0.419	0.3481	Halopiger xanaduensis (strain DSM 18323 / JCM 14033 / SH-6)	37	7.5-8.0
797302	HA	HALO	3070	295	0.248	0.375	0.373	217	382	0.2313	0.355	0.3369	Halovivax ruber (strain DSM 18193 / JCM 13892 / XH-70)	37	6.0-9.0
797303	HA	HALO	4092	285	0.246	0.409	0.382	280	379	0.2289	0.401	0.3509	Natrinema pellirubrum (strain DSM 15624 / JCM 10476 / NCIMB 786)
797304	HA	HALO	3599	284	0.255	0.429	0.389	291	367	0.2268	0.422	0.3501	Natronobacterium gregoryi (strain ATCC 43098 / CCM 3738 / NCIMB 2189 / SP2)
867904	ME	MESO	2533	302	0.043	0.175	0.212	246	366	0.0221	0.116	0.1674	Methanomethylovorans hollandica (strain DSM 15978 / NBRC 107637 / DMS1)	37	6.5-7.0
868131	ME	MESO	2379	276	0.043	0.224	0.251	463	368	0.0342	0.173	0.204	Methanobacterium sp (strain SWAN-1)
868132	ME	MESO	2479	287	0.046	0.22	0.245	464	365	0.0354	0.164	0.199	Methanobacterium sp (strain AL-21)
880724	HY	HYPERT	1743	286	0.016	0.205	0.208	426	363	0.0137	0.173	0.1812	Methanotorris igneus (strain DSM 5666 / JCM 11834 / Kol 5)	85	6.5
933801	TH,AC	THERMOACIDO	2317	266	0.02	0.165	0.198	197	348	0.0114	0.141	0.1706	Acidianus hospitalis (strain W1)	50-80	2-4
985053	HY,AC	THERMOACIDO	2314	288	0.018	0.101	0.139	155	371	0.0097	0.085	0.1162	Vulcanisaeta moutnovskia (strain 768-28)	60-98	3.5-6.5
990316	ME	MESO	2738	294	0.056	0.197	0.249	367	369	0.0335	0.126	0.1912	Methanosaeta concilii (strain ATCC 5969 / DSM 3671 / JCM 10134 / NBRC 103675 / OCM 69 / GP-6)
999630	HY	HYPERT	2170	269	0.022	0.106	0.183	156	356	0.0171	0.083	0.1545	Thermoproteus uzoniensis (strain 768-20)	86	5.5
1006006	TH,AC	THERMOACIDO	2023	265	0.032	0.154	0.222	176	350	0.0203	0.133	0.1859	Metallosphaera cuprina (strain Ar-4)	65	3.5
1041930	TH	THERMO	2447	285	0.04	0.159	0.218	568	359	0.0263	0.12	0.1801	Methanocella conradii (strain DSM 24694 / JCM 17849 / CGMCC 15162 / HZ254)	55
1042877	HY	HYPERT	2119	287	0.027	0.175	0.199	249	356	0.0211	0.187	0.1697	Thermococcus sp (strain CGMCC 1.5172 / 4557)
1056495	HY,AC	THERMOACIDO	1469	300	0.022	0.167	0.19	136	384	0.0119	0.165	0.169	Caldisphaera lagunensis (strain DSM 15908 / JCM 11604 / IC-154)	45-80	2.3-5.4
1110509	ME	MESO	2341	310	0.069	0.185	0.268	217	361	0.0466	0.117	0.2222	Methanosaeta harundinacea (strain 6Ac)
1163730	TH	THERMO	1378	276	0.024	0.167	0.229	113	387	0.0091	0.146	0.1865	Fervidicoccus fontis (strain DSM 19380 / VKM B-2539 / Kam940)	65-70	5.5-6.0
1184251	HY	HYPERT	1410	290	0.024	0.112	0.18	122	369	0.0129	0.098	0.15	Thermogladius cellulolyticus (strain 1633)	84	7.1
1201294	ME	MESO	2608	291	0.081	0.169	0.233	728	381	0.0437	0.119	0.1676	Methanoculleus bourgensis (strain ATCC 43281 / DSM 3045 / OCM 15 / MS2)
1237085	TH	THERMO	3510	215	0.08	0.236	0.282	443	367	0.0302	0.134	0.1879	Nitrososphaera gargensis (strain Ga92)	50

## Sheet: Table S3
Supplementary Table S3: Classification, habitat and salt tolerance information on halophilic bacteria.
Taxon ID	Species	Class	GOLD habitat	Refs / Source	Optimum NaCl for growth (w/v % or M)	Maximum NaCl tolerated for growth (w/v % or M)
283942	Idiomarina loihiensis L2TR	halophilic	Marine, Hot spring, Aquatic, Hydrothermal vent	PMID: 22393767	?	0.2
290398	Chromohalobacter salexigens DSM 3043	halophilic	Solar saltern Fresh water	PMID: 11491346, https://www.uniprot.org/proteomes/UP000000239	0.03	4 M (23.4%)
309807	Salinibacter ruber DSM 13855	extremely halophilic	Ponds	PMID: 16330755	20–30%	>30%
349521	Hahella chejuensis KCTC 2396	moderately halophilic	Sediment Fresh water	NCBI Genome	0.02	?
351348	Marinobacter hydrocarbonoclasticus VT8	halophilic	Hydrocarbon degrading Iron oxidizer Oil degrading	PMID: 10319457 https://www.uniprot.org/proteomes/UP000000998	0.05	0.2
393595	Alcanivorax borkumensis SK2	moderately halophilic	Marine Sediment Aquatic	PMID: 16878126	3-10%	0.125
485915	Desulfohalobium retbaense DSM 5692	moderately halophilic	Sediment Aquatic	PMID: 21304676, https://www.uniprot.org/proteomes/UP000001052	0.08	?
502025	Haliangium ochraceum DSM 14365	moderately halophilic	Sea sand	PMID: 21304682	0.02	0.06
522772	Denitrovibrio acetiphilus DSM 12809	moderately halophilic	Oil fields	PMIDs: 21304711, 10939668	grows at 0 - 6% (w/v) NaCl	0.06
555778	Halothiobacillus neapolitanus c2	moderately halophilic	Sewage plant		0.04	?
572479	Halanaerobium praevalens DSM 2228	halophilic	Sediment Aquatic	https://www.uniprot.org/proteomes/UP000006866	0.13	0.25
574087	Acetohalobium arabaticum DSM 5501	halophilic	Aquatic	https://www.uniprot.org/proteomes/UP000001661	15-18%	0.25
656519	Halanaerobium hydrogeniformans	halophilic	Sediment Aquatic Fresh water	https://www.uniprot.org/proteomes/UP000007434	0.07	0.25
715451	Alteromonas naphthalenivorans	moderately halophilic	Marine Sediment	PMID: 26956597	0.02	0.09
748449	Halobacteroides halobius DSM 5150	halophilic	Marine Sediment Aquatic Deep sea	https://www.sciencedirect.com/science/article/abs/pii/S072320208480051X?via%3Dihub	1.5-2.6 M (top 15.2%)	3.2 M (18.7%)
768066	Halomonas elongata DSM 2581	extremely halotolerant	Fresh water	https://www.uniprot.org/proteomes/UP000008707	0-32%	0.32
866895	Halobacillus halophilus DSM 2266	halophilic	Soil	https://www.uniprot.org/proteomes/UP000007397	grows optimal between 0.5 and 2.0 M NaCl (top 11.68%)	but tolerates NaCl concentrations up to even 3.0 M (18%)
889378	Spirochaeta africana DSM 8902	halophilic	Aquatic Soda lakes	https://www.uniprot.org/proteomes/UP000007383	3-10% NaCl	?
930169	Alcanivorax dieselolei B5	halophilic	Marine Aquatic	PMID: 15879252 https://www.uniprot.org/proteomes/UP000006286	3-7.5%	0.15
945021	Tetragenococcus halophilus NBRC 12172	halophilic	Sugar thick juice samples	https://www.uniprot.org/proteomes/UP000002663, PMID:10653711	0.6 M NaCl; 10%	3.2 M NaCl (18.7%)
1117647	Simiduia agarivorans SA1	moderately halophilic	Marine Aquatic Sea water	PMID: 18398190	2-3% NaCl	?
293826	Alkaliphilus metalliredigens QYMF	moderately halophilic	Ponds	https://www.uniprot.org/proteomes/UP000001572	sodium chloride concentration of 20 g/l	?
349124	Halorhodospira halophila SL1	extremely halophilic	Mud Aquatic Fresh water	https://www.uniprot.org/proteomes/UP000000647	15% to 35%	0.35
439292	Bacillus selenitireducens MLS10	halophilic	Aquatic Fresh water	https://www.uniprot.org/proteomes/UP000000271	optimal growth at high salinity (24 - 60 g/L) (1 M)
1091494	Methylomicrobium alcaliphilum 20Z	moderately halophilic	Sediment	https://www.uniprot.org/proteomes/UP000008315	0.04	2 M NaCl (~12%)
717231	Flexistipes sinusarabici DSM 4947	moderately halophilic	Marine Aquatic Sea water	https://www.uniprot.org/proteomes/UP000006621	at least 3% NaCl
457570	Natranaerobius thermophilus JW/NM-WN-LF	halophilic	Sediment Aquatic Fresh water	PMID: 17978210, https://www.uniprot.org/proteomes/UP000001683	optimally between 3.3 and 3.9 M Na+ (1.7-2.3 M added NaCl) (top 13.5%)	the strain grew in the Na+ range of 3.1-4.9 M (1.5-3.3 M added NaCl) (top ~19%)
373903	Halothermothrix orenii (strain H 168 / OCM 544 / DSM 9562)	halophilic	Sediment Aquatic Fresh water	https://www.uniprot.org/proteomes/UP000000719	10% NaCl	0.2
518766	Rhodothermus marinus DSM 4252	moderately halophilic	Hot spring Aquatic	https://www.uniprot.org/proteomes/UP000002221	2% NaCl	6% NaCl
Classes definition:
Extremely halophilic or extremely halotolerant: can still grow in >30 w/v % NaCl
Halophilic: requires at least 3% NaCl for growth and can tolerate > 15 w/v% NaCl (but not >30 w/v%)
Moderately halophilic: requires no or <10% NaCl and cannot tolerate >15 w/v% NaCl
